# Supplementary material for: Multiplex shRNA Screening of Germ Cell Development by in Vivo Transfection of Mouse Testis
Source: G3 (Bethesda). 2016 Nov 15;7(1):247–55. doi: 10.1534/g3.116.036087 (PMC5217113; doi:10.1534/g3.116.036087)
Supplement: Supplementary file 7 [file 247FileS3.zip]

Archive with 1 entries (1 files):
- FileS3.R
