# Supplementary material for: Multiplex shRNA Screening of Germ Cell Development by in Vivo Transfection of Mouse Testis
Source: G3 (Bethesda). 2016 Nov 15;7(1):247–55. doi: 10.1534/g3.116.036087 (PMC5217113; doi:10.1534/g3.116.036087)
Supplement: Supplementary file 7 [file 247FileS3.zip › FileS3.R]

# Calculate significant shRNAs using wilcox rank sum test in shRNA count data

# ---------------------------------- Functions ----------------------------------

# -------------- Read and Normalize Data --------------
# Normalizes the counts based on total reads in the library
normCalc <- function(counts){
  prop <- data.frame()
  if (class(counts) != "data.frame")
  {
    for (i in 1:nrow(counts))
      prop[i,1] <- counts[i]/sum(counts)
    return(prop)
  }
  else
    for (i in 1:ncol(counts))
      prop <- rbind(prop, t(counts[,i]*1000000/sum(counts[,i])))
  prop <- t(prop); colnames(prop) <- colnames(counts); rownames(prop) <- rownames(counts)
  return(prop)
}

# --------END--- Read and Normalize Data ---END--------


# -------------- Fold Change Effect and Significance --------------

# Assumes the first column is the null control
foldChange <- function(propTable){
  prop <- data.frame()
  for (i in 2:ncol(propTable))
    prop <- rbind(prop, log2(t(propTable[,i]/propTable[,1])))
  prop <- t(prop); colnames(prop) <- colnames(propTable)[-1]; rownames(prop) <- rownames(propTable)
  
  return(prop)
}


calcFoldEffect <- function(foldTable, negIndices){
  result <- data.frame(test <- rep(0, nrow(foldTable)))
  result$effect <- apply(foldTable, 1, function(x){return(median(x))})
  result$p.value <- apply(foldTable, 1, function(x){return(wilcox.test(x, foldTable[negIndices,])[[3]])})
  rownames(result) <- rownames(foldTable); result <- result[,-1]
  return(result)
}

calcCountEffect <- function(propTable, negIndices){
  foldTable <- foldChange(propTable)
  return(calcFoldEffect(foldTable, negIndices))
}

# --------END--- Fold Change Effect and Significance ---END--------


# ------------- Plot Results --------------
library(gplots)

reformatResults <- function(effects, p.adjust.function = "none"){
  names <- sapply(row.names(effects), function(x){if(length(strsplit(x, ".", fixed=TRUE)[[1]]) == 1) x<-paste(x,".1", sep=""); return(x)})
  effectTable <- data.frame(matrix(unlist(strsplit(names, ".", fixed=TRUE)), ncol=2, byrow=TRUE), effects$effect, effects$p.value)
  colnames(effectTable) <- NA;
  genes <- factor(effectTable[,1], levels=unique(effectTable[,1])); shRNAs <- factor(effectTable[,2], levels=unique(effectTable[,2]))
  
  temp2 <- effectTable[1,]
  for(i in 1:length(unique(genes)))
  {
    temp <- effectTable[effectTable[,1]==unique(genes)[i],]
    while (nrow(temp) < length(unique(shRNAs))) {temp[nrow(temp)+1,] <- c(as.character(unique(genes))[i], nrow(temp)+1, NA, NA)}
    temp2<-rbind(temp2, temp[order(as.numeric(temp[,3]), decreasing=FALSE),])
  }
  temp2 <- temp2[-1,]
  
  effect <- matrix(as.numeric(temp2[,3]), ncol=length(unique(shRNAs)), byrow=TRUE)
  p.value <- matrix(as.numeric(p.adjust(temp2[,4], method=p.adjust.function)), ncol=length(unique(shRNAs)), byrow=TRUE)
  ids <- matrix(temp2[,2], ncol=length(unique(shRNAs)), byrow=TRUE)
  row.names(ids) <- row.names(p.value) <- row.names(effect) <- unique(temp2[,1]); 
  
  return(list(effect, p.value, ids))
}


makeRects <- function(tfMat,border){
  cAbove = expand.grid(1:nrow(tfMat),1:ncol(tfMat))[tfMat,]
  xl=cAbove[,1]-0.49
  yb=cAbove[,2]-0.49
  xr=cAbove[,1]+0.49
  yt=cAbove[,2]+0.49
  rect(xl,yb,xr,yt,border=border,lwd=2, density=8, col=border)
}

makeLabels <- function(tfMat, ids, color){
  cLocations = expand.grid(1:nrow(tfMat),1:ncol(tfMat))[tfMat,]
  text(na.exclude(cLocations), labels=ids, col=color)
}


poolBarPlot <- function(result, color, main=NULL, range=NULL)
{
  foldTable <- result; foldTable$color <- color; foldTable <- foldTable[order(foldTable[,1], decreasing=F),]
  if (class(range) == "NULL") range <- c(min(foldTable[,1])-0.1, max(foldTable[,1])+0.1)
  barx <- barplot(foldTable[,1], col=foldTable$color, ylim=range, axisnames=F, ylab="fold change", main=main)
  error.bar(barx, foldTable[,1], 1.96*foldTable[,3]/10)
}

error.bar <- function(x, y, upper, lower=upper, ...){
  if(length(x) != length(y) | length(y) !=length(lower) | length(lower) != length(upper))
    stop("vectors must be same length")
  arrows(x,y+upper, x, y-lower, angle=90, code=3, length=(3/length(x)), ...)
}

# -------END--- Plot Results ---END--------


# ----------------------------END--- Functions ---END----------------------------


setwd("/Users/ryho/Documents/G3 paper/Version 4/New Supplement/Data/")


# ---------------- Analysis of Sigma Pilot data (5 shots of DNA) ----------------

  # --------------------- Combining both testis experiments for analysis -----------------------
    # Read in testis data
    pilot1 <- read.table("Pilot shRNA pool experiment 1.txt", header=TRUE, row.names=1, sep="\t", strip.white=T)
    pilot2 <- read.table("Pilot shRNA pool experiment 2.txt", header=TRUE, row.names=1, sep="\t", strip.white=T)
    
    # Normalize data
    pilotProp1 <- normCalc(pilot1)
    pilotProp2 <- normCalc(pilot2)
    
    # Take the median of technical replicates
    pilotAvgProp1 <- data.frame(PCRpool=apply(pilotProp1[,21:28],1, median), rep1=apply(pilotProp1[,1:5],1,median), rep2=apply(pilotProp1[,6:10],1,median),
                                  rep3=apply(pilotProp1[,11:15],1,median), rep4=apply(pilotProp1[,16:20],1,median))
    pilotAvgProp2 <- data.frame(PCRpool=apply(pilotProp2[,1:4],1, median), rep1=apply(pilotProp2[,5:8],1,median), rep2=apply(pilotProp2[,9:12],1,median),
                                  rep3=apply(pilotProp2[,13:16],1,median), rep4=apply(pilotProp2[,17:20],1,median), rep5=apply(pilotProp2[,21:24],1,median))
    
    
    # Calculate effect
    foldTable1 <- foldChange(pilotAvgProp1)
    foldTable2 <- foldChange(pilotAvgProp2)
    
    # Combine the effects into one table
    foldTable <- matrix(c(foldTable1, foldTable2), nrow=nrow(foldTable1), dimnames=list(rownames(foldTable1)))
    
    # Calculate the p values for the avg fold change
    negIndices <- c(85:119) # Define which genes are the negative controls
    result <- data.frame(test <- rep(0, nrow(foldTable)))
    result$effect <- round(apply(foldTable, 1, function(x){return(median(x))}),digits=5)
    result$sd <- round(apply(foldTable, 1, function(x){return(sd(x))}),digits=5)
    result$p.value <- round(apply(foldTable, 1, function(x){return(wilcox.test(x, foldTable[negIndices,])[[3]])}),digits=5)
    rownames(result) <- rownames(foldTable); result <- result[,-1]
    
    
      #Plot Results
      temp <- reformatResults(result)
      effect <- temp[[1]]; p.value <- temp[[2]]; ids <- temp[[3]]
      
      test <- colorRampPalette(c("steelblue1","grey20","salmon3"))(100)
      stages <- c(rep("navyblue", 4), rep("royalblue", 4), rep("steelblue4", 5), rep("cadetblue",2), rep("skyblue",2), rep("orangered", 5), rep("indianred", 3))
      
      cutoff <- 0.01    # Adjust this depending on number of biological replicates: 0.1 for 3-4 replicates, 0.05 for 5-6 replicates, 0.01 for 7+ replicates
      
      
      # Option 1: plot with rectangles around significant shRNAs
      heatmap.2(effect, Rowv=FALSE, Colv=FALSE, dendrogram="none", add.expr={makeRects(t(apply(t(p.value) < cutoff, 1, rev)) & t(apply(t(effect) < median(result[negIndices,1]), 1, rev)), "tan1");
                                                                             makeRects(t(apply(t(p.value) < cutoff, 1, rev)) & t(apply(t(effect) >= median(result[negIndices,1]), 1, rev)), "grey")}, 
                col=test,trace="none", density.info="none", rowsep=c(4,8,13,15,17,22), keysize=1, labCol=NA, margins=c(2,10), cexRow=1.2,
                RowSideColors=stages, key.xlab="Log2 fold change", breaks=seq(-1,1,length.out=101))
      
      
      # Option 2: plot with colored labels in significant shRNAs
      heatmap.2(effect, Rowv=FALSE, Colv=FALSE, dendrogram="none", add.expr={makeLabels(t(apply(t(p.value) < cutoff, 1, rev)), paste(na.exclude(t(ids)[,nrow(ids):1][t(apply(t(p.value) < cutoff, 1, rev))]), "*"), "white");
                                                                             makeLabels(t(apply(t(p.value) >= cutoff, 1, rev)), na.exclude(t(ids)[,nrow(ids):1][t(apply(t(p.value) >= cutoff, 1, rev))]), "white")}, 
                col=test,trace="none", density.info="none", rowsep=c(4,8,13,15,17,22), keysize=1, labCol=NA, margins=c(2,10), cexRow=1.2,
                RowSideColors=stages, key.xlab="Log2 fold change", breaks=seq(-1,1,length.out=101))
      
      
      # Barplot with error bars for all shRNA fold changes in the pool (ordered in ascending order)
      color <- c(rep("navyblue", 19), rep("royalblue", 18), rep("steelblue4", 27), rep("cadetblue",10), rep("skyblue",10), rep("orangered", 22), rep("indianred", 13))
      poolBarPlot(result, color, main="Pilot shRNA Pool Fold Change in Mouse Testes", range=c(-2,3))
  # ---------------END--- Combining both testis experiments for analysis ---END-----------------

      
 
  # --------------------- N2a cell line data analysis -----------------------
    # Read in Cell Line data
    pilot_n2aTable <- read.table("Pilot shRNA pool N2a cell line.txt", header=TRUE, row.names=1, sep="\t", strip.white=T)
    # Normalize data
    pilot_n2a <- normCalc(pilot_n2aTable)
    #Select only columns with enough coverage
    pilot_n2a <- pilot_n2a[,colSums(pilot_n2aTable) > 100000]
    
    # ------------ Plot the varibility of readout over multiple passages ------------
      pilot_n2aProp <- data.frame(PCRpool=apply(pilot_n2a[,grep("PCR", colnames(pilot_n2a), fixed=TRUE)],1, median),
                                  passage0=apply(pilot_n2a[,grep("passage0", colnames(pilot_n2a), fixed=TRUE)],1, median),
                                  passage1=apply(pilot_n2a[,grep("passage1", colnames(pilot_n2a), fixed=TRUE)],1, median), 
                                  passage2=apply(pilot_n2a[,grep("passage2", colnames(pilot_n2a), fixed=TRUE)],1, median), 
                                  passage3=apply(pilot_n2a[,grep("passage3", colnames(pilot_n2a), fixed=TRUE)],1, median), 
                                  passage4=apply(pilot_n2a[,grep("passage4", colnames(pilot_n2a), fixed=TRUE)],1, median), 
                                  passage5=apply(pilot_n2a[,grep("passage5", colnames(pilot_n2a), fixed=TRUE)],1, median))
      
      # Plot normalized counts of each shRNA across passages
      plot(1, type="n", ylim=c(0,max(pilot_n2aProp)), xlim=c(1,(ncol(pilot_n2aProp))), xaxt="n", ylab="normalised counts", xlab="", main="Pilot genes shRNA counts over time")
      axis(1, at=seq(1:ncol(pilot_n2aProp)), labels=FALSE)
      text(x=seq(1:ncol(pilot_n2aProp)), par("usr")[3]-2000, labels=colnames(pilot_n2aProp), srt=45, pos=2, xpd=TRUE)
      apply(pilot_n2aProp, 1, function(p){lines(seq(1:length(p)), p, type="b")})
      
      # Plot variability of each shRNA across passages. (Variability measured as std dev. divided by mean)
      plot(hist(apply(pilot_n2a, 1, function(x){return(sd(x)/mean(x))}), breaks=nrow(pilot_n2a)), xlab="sd/mean", main="Pilot Genes shRNA Pool N2a Variation across Passages for individual shRNAs")
    # ------END--- Plot the varibility of readout over multiple passages ---END------
    

    # ------------ Calculate and plot effect of each shRNA ------------
      foldTable <- foldChange(cbind(apply(pilot_n2a[,grep("PCR", colnames(pilot_n2a), fixed=TRUE)],1, median), 
                                    pilot_n2a[,grep("passage5", colnames(pilot_n2a), fixed=TRUE)]))    
  
      # Calculate the p values for the avg fold change
      negIndices <- c(85:119) # Define which genes are the negative controls
      result <- data.frame(test <- rep(0, nrow(foldTable)))
      result$effect <- apply(foldTable, 1, function(x){return(median(x))})
       result$sd <- apply(foldTable, 1, function(x){return(sd(x))})
      result$p.value <- apply(foldTable, 1, function(x){return(wilcox.test(x, foldTable[negIndices,])[[3]])})
      rownames(result) <- rownames(foldTable); result <- result[,-1]
      
      
      #Plot Results
      temp <- reformatResults(result)
      effect <- temp[[1]]; p.value <- temp[[2]]; ids <- temp[[3]]
      
      test <- colorRampPalette(c("steelblue1","grey20","salmon3"))(100)
      stages <- c(rep("navyblue", 4), rep("royalblue", 4), rep("steelblue4", 5), rep("cadetblue",2), rep("skyblue",2), rep("orangered", 5), rep("indianred", 3))
      
      cutoff <- 0.01    # Adjust this depending on number of biological replicates: 0.1 for 3-4 replicates, 0.05 for 5-6 replicates, 0.01 for 7+ replicates
      
      
      # Option 1: plot with rectangles around significant shRNAs
      heatmap.2(effect, Rowv=FALSE, Colv=FALSE, dendrogram="none", add.expr={makeRects(t(apply(t(p.value) < cutoff, 1, rev)) & t(apply(t(effect) < median(result[negIndices,1]), 1, rev)), "tan1");
        makeRects(t(apply(t(p.value) < cutoff, 1, rev)) & t(apply(t(effect) >= median(result[negIndices,1]), 1, rev)), "grey")}, 
        col=test,trace="none", density.info="none", rowsep=c(4,8,13,15,17,22), keysize=1, labCol=NA, margins=c(2,10), cexRow=1.2,
        RowSideColors=stages, key.xlab="Log2 fold change", breaks=seq(-1,1,length.out=101))
      
      
      # Option 2: plot with colored labels in significant shRNAs
      heatmap.2(effect, Rowv=FALSE, Colv=FALSE, dendrogram="none", add.expr={makeLabels(t(apply(t(p.value) < cutoff, 1, rev)), paste(na.exclude(t(ids)[,nrow(ids):1][t(apply(t(p.value) < cutoff, 1, rev))]), "*"), "white");
        makeLabels(t(apply(t(p.value) >= cutoff, 1, rev)), na.exclude(t(ids)[,nrow(ids):1][t(apply(t(p.value) >= cutoff, 1, rev))]), "white")}, 
        col=test,trace="none", density.info="none", rowsep=c(4,8,13,15,17,22), keysize=1, labCol=NA, margins=c(2,10), cexRow=1.2,
        RowSideColors=stages, key.xlab="Log2 fold change", breaks=seq(-1,1,length.out=101))
      
      
      
      # Barplot with error bars for all shRNA fold changes in the pool (ordered in ascending order)
      color <- c(rep("navyblue", 19), rep("royalblue", 18), rep("steelblue4", 27), rep("cadetblue",10), rep("skyblue",10), rep("orangered", 22), rep("indianred", 13))
      poolBarPlot(result, color, main="Pilot shRNA Pool Fold Change in N2A cells (5 Passages)", range=c(-2,3))
    # ------END--- Calculate and plot effect of each shRNA ---END------  
  # ---------------END--- N2a cell line data analysis ---END-----------------
#(Optional ploting legend)
#plot.new()
#legend("top", fill=c("navyblue", "royalblue", "steelblue4", "cadetblue", "skyblue", "orangered", "indianred"), bty="n",
#        legend=c("spermatogonia", "spermatocyte", "spermatid", "sperm count", "sperm motility", "Unaffected", "Unknown"))      
# ----------END--- Analysis of Sigma Pilot data (5 shots of DNA) ---END----------

 


# ---------------- Analysis of LDA Predicted Genes data (5 shots of DNA) ----------------

# --------------------- Combining both testis experiments for analysis -----------------------
  # Read in testis data
  lda1Table <- read.table("Predicted genes shRNA pool experiment 1.txt", header=TRUE, row.names=1, sep="\t", strip.white=T)
  lda2Table <- read.table("Predicted genes shRNA pool experiment 2.txt", header=TRUE, row.names=1, sep="\t", strip.white=T)
  
  # Normalize data
  lda1 <- normCalc(lda1Table)
  lda2 <- normCalc(lda2Table)
  
  # Take the median of technical replicates
  lda1Prop <- data.frame(PCRpool=apply(lda1[,1:4],1, median), day30rep1=apply(lda1[,5:8],1,median), day30rep2=apply(lda1[,9:12],1,median))
  lda2Prop <- data.frame(PCRpool=apply(lda2[,1:3],1, median), day30rep1=apply(lda2[,4:6],1,median), day30rep2=apply(lda2[,7:9],1,median),
                         day30rep3=apply(lda2[,10:12],1,median), day30rep4=apply(lda2[,13:15],1,median), day30rep5=apply(lda2[,16:18],1,median))
    
  # Calculate effect
  foldTable1 <- foldChange(lda1Prop)
  foldTable2 <- foldChange(lda2Prop)
  
  # Combine the effects into one table
  foldTable <- matrix(c(foldTable1, foldTable2), nrow=nrow(foldTable1), dimnames=list(rownames(foldTable1)))
  
  # Calculate the p values for the avg fold change
  negIndices <- c(131:145) # Define which genes are the negative controls
  result <- data.frame(test <- rep(0, nrow(foldTable)))
  result$effect <- round(apply(foldTable, 1, function(x){return(median(x))}),digits=5)
  result$sd <- round(apply(foldTable, 1, function(x){return(sd(x))}),digits=5)
  result$p.value <- round(apply(foldTable, 1, function(x){return(wilcox.test(x, foldTable[negIndices,])[[3]])}),digits=5)
  rownames(result) <- rownames(foldTable); result <- result[,-1]

  #Reformat row names so that SHC202 and SHC216 have '.1' added to the end of their names
  rownames(result)[144] <- paste(rownames(result)[144], "1", sep="."); rownames(result)[145] <- paste(rownames(result)[145], "1", sep=".")
  rownames(result) <- toupper(rownames(result))


    #Plot Results
    temp <- reformatResults(result)
    effect <- temp[[1]]; p.value <- temp[[2]]; ids <- temp[[3]]
    
    test <- colorRampPalette(c("steelblue1","grey20","salmon3"))(100)
    stages <- c(rep("navyblue", 4), rep("royalblue", 15), rep("cadetblue", 7), rep("orangered", 5))
    
    cutoff <- 0.01    # Adjust this depending on number of biological replicates: 0.1 for 3-4 replicates, 0.05 for 5-6 replicates, 0.01 for 7+ replicates


    # Option 1: plot with rectangles around significant shRNAs
    heatmap.2(effect, Rowv=FALSE, Colv=FALSE, dendrogram="none", add.expr={makeRects(t(apply(t(p.value) < cutoff, 1, rev)) & t(apply(t(effect) < median(result[negIndices,1]), 1, rev)), "tan1");
                                                                           makeRects(t(apply(t(p.value) < cutoff, 1, rev)) & t(apply(t(effect) >= median(result[negIndices,1]), 1, rev)), "grey")}, 
              col=test,trace="none", density.info="none", rowsep=c(4,19,26,31), keysize=1, labCol=NA, margins=c(2,10), cexRow=1.2,
              RowSideColors=stages, key.xlab="Log2 fold change", breaks=seq(-1,1,length.out=101))

    
    # Option 2: plot with labels for significant shRNAs
    heatmap.2(effect, Rowv=FALSE, Colv=FALSE, dendrogram="none", add.expr={makeLabels(t(apply(t(p.value) < cutoff, 1, rev)), paste(na.exclude(t(ids)[,nrow(ids):1][t(apply(t(p.value) < cutoff, 1, rev))]), "*"), "white");
                                                                           makeLabels(t(apply(t(p.value) >= cutoff, 1, rev)), na.exclude(t(ids)[,nrow(ids):1][t(apply(t(p.value) >= cutoff, 1, rev))]), "white")}, 
              col=test,trace="none", density.info="none", rowsep=c(4,19,26,31), keysize=1, labCol=NA, margins=c(2,10), cexRow=1.2,
              RowSideColors=stages, key.xlab="Log2 fold change", breaks=seq(-1,1,length.out=101))
    
    
    
    # Barplot with error bars for all shRNA fold changes in the pool (ordered in ascending order)
    color <- c(rep("navyblue", 18), rep("royalblue", 78), rep("cadetblue", 34), rep("orangered", 15))
    poolBarPlot(result, color, main="Predicted Genes' shRNA Pool Fold Change in Mouse Testes", range=c(-2,3))
# ---------------END--- Combining both testis experiments for analysis ---END-----------------


  # --------------------- N2a cell line data analysis -----------------------
    # Read in Cell Line data
    lda_n2aTable <- read.table("Predicted genes shRNA pool N2a cell line.txt", header=TRUE, row.names=1, sep="\t", strip.white=T)
    # Normalize data
    lda_n2a <- normCalc(lda_n2aTable)
    #Select only columns with enough coverage
    lda_n2a <- lda_n2a[,colSums(lda_n2aTable) > 100000]
    
    # ------------ Plot the varibility of readout over multiple passages ------------
      lda_n2aProp <- data.frame(PCRpool=apply(lda_n2a[,grep("PCR", colnames(lda_n2a), fixed=TRUE)],1, median), 
                                passage0=apply(lda_n2a[,grep("passage0", colnames(lda_n2a), fixed=TRUE)],1,median),
                                passage1=apply(lda_n2a[,grep("passage1", colnames(lda_n2a), fixed=TRUE)],1,median),
                                passage2=apply(lda_n2a[,grep("passage2", colnames(lda_n2a), fixed=TRUE)],1,median),
                                passage3=apply(lda_n2a[,grep("passage3", colnames(lda_n2a), fixed=TRUE)],1,median),
                                passage4=apply(lda_n2a[,grep("passage4", colnames(lda_n2a), fixed=TRUE)],1,median),
                                passage5=apply(lda_n2a[,grep("passage5", colnames(lda_n2a), fixed=TRUE)],1,median))
      
      # Plot normalized counts of each shRNA across passages
      plot(1, type="n", ylim=c(0,max(lda_n2aProp)), xlim=c(1,(ncol(lda_n2aProp))), xaxt="n", ylab="normalised counts", xlab="", main="Predicted genes shRNA counts over time")
      axis(1, at=seq(1:ncol(lda_n2aProp)), labels=FALSE)
      text(x=seq(1:ncol(lda_n2aProp)), par("usr")[3]-2000, labels=colnames(lda_n2aProp), srt=45, pos=2, xpd=TRUE)
      apply(lda_n2aProp, 1, function(p){lines(seq(1:length(p)), p, type="b")})
      
      # Plot variability of each shRNA across passages. (Variability measured as std dev. divided by mean)
      plot(hist(apply(lda_n2aProp, 1, function(x){return(sd(x)/mean(x))}), breaks=nrow(lda_n2aProp)), xlab="sd/mean", main="Predicted Genes shRNA Pool N2a Variation across Passages for individual shRNAs")
    # ------END--- Plot the varibility of readout over multiple passages ---END------
    
    
    # ------------ Calculate and plot effect of each shRNA ------------
      foldTable <- foldChange(cbind(apply(lda_n2a[,grep("PCR", colnames(lda_n2a), fixed=TRUE)],1, median), 
                                    lda_n2a[,grep("passage5", colnames(lda_n2a), fixed=TRUE)]))
      # Calculate the p values for the avg fold change
      negIndices <- c(131:145) # Define which genes are the negative controls (LDA)
      result <- data.frame(test <- rep(0, nrow(foldTable)))
      result$effect <- apply(foldTable, 1, function(x){return(median(x))})
      result$p.value <- apply(foldTable, 1, function(x){return(wilcox.test(x, foldTable[negIndices,])[[3]])})
      result$sd <- apply(foldTable, 1, function(x){return(sd(x))})
      rownames(result) <- rownames(foldTable); result <- result[,-1]
      
      
      #Reformat row names so that SHC202 and SHC216 have '.1' added to the end of their names
      rownames(result)[144] <- paste(rownames(result)[144], "1", sep="."); rownames(result)[145] <- paste(rownames(result)[145], "1", sep=".")
      rownames(result) <- toupper(rownames(result))
      
      
      #Plot Results
      temp <- reformatResults(result)
      effect <- temp[[1]]; p.value <- temp[[2]]; ids <- temp[[3]]
      
      test <- colorRampPalette(c("steelblue1","grey20","salmon3"))(100)
      stages <- c(rep("navyblue", 4), rep("royalblue", 15), rep("cadetblue", 7), rep("orangered", 5))
      
      cutoff <- 0.01    # Adjust this depending on number of biological replicates: 0.1 for 3-4 replicates, 0.05 for 5-6 replicates, 0.01 for 7+ replicates
      
      # Option 1: plot with rectangles around significant shRNAs
      heatmap.2(effect, Rowv=FALSE, Colv=FALSE, dendrogram="none", add.expr={makeRects(t(apply(t(p.value) < cutoff, 1, rev)) & t(apply(t(effect) < median(result[negIndices,1]), 1, rev)), "tan1");
        makeRects(t(apply(t(p.value) < cutoff, 1, rev)) & t(apply(t(effect) >= median(result[negIndices,1]), 1, rev)), "grey")}, 
        col=test,trace="none", density.info="none", rowsep=c(4,19,26,31), keysize=1, labCol=NA, margins=c(2,10), cexRow=1.2,
        RowSideColors=stages, key.xlab="Log2 fold change", breaks=seq(-1,1,length.out=101))
      
      
      # Option 2: plot with labels for significant shRNAs
      heatmap.2(effect, Rowv=FALSE, Colv=FALSE, dendrogram="none", add.expr={makeLabels(t(apply(t(p.value) < cutoff, 1, rev)), paste(na.exclude(t(ids)[,nrow(ids):1][t(apply(t(p.value) < cutoff, 1, rev))]), "*"), "white");
        makeLabels(t(apply(t(p.value) >= cutoff, 1, rev)), na.exclude(t(ids)[,nrow(ids):1][t(apply(t(p.value) >= cutoff, 1, rev))]), "white")}, 
        col=test,trace="none", density.info="none", rowsep=c(4,19,26,31), keysize=1, labCol=NA, margins=c(2,10), cexRow=1.2,
        RowSideColors=stages, key.xlab="Log2 fold change", breaks=seq(-1,1,length.out=101))
      
      
      # Barplot with error bars for all shRNA fold changes in the pool (ordered in ascending order)
      color <- c(rep("navyblue", 18), rep("royalblue", 78), rep("cadetblue", 34), rep("orangered", 15))
      poolBarPlot(result, color, main="Predicted Genes' shRNA Pool Fold Change in N2a Cells (5 Passages)", range=c(-2,3))
    # ------END--- Calculate and plot effect of each shRNA ---END------  
  # ---------------END--- N2a cell line data analysis ---END-----------------
#(Optional ploting legend)
#plot.new()
#legend("top", fill=c("navyblue", "royalblue", "cadetblue", "orangered"), bty="n",
#       legend=c("early expression", "mid-stage expression", "late expression", "negative control"))    
# ----------END--- Analysis of LDA Predicted Genes data (5 shots of DNA) ---END----------
