# Supplementary material for: Multiplex shRNA Screening of Germ Cell Development by in Vivo Transfection of Mouse Testis
Source: G3 (Bethesda). 2016 Nov 15;7(1):247–55. doi: 10.1534/g3.116.036087 (PMC5217113; doi:10.1534/g3.116.036087)
Supplement: Supplementary file 10 [file 247TableS1.xlsx]

## Sheet: Pilot Study 1
TRC.Id	Clone.Name	Region	Query.Term	Official.Gene.Symbol	Gene.Id	Species	RefSeq.Id	Validated	Cell.line	Method	Validate.Knockdown	Target.Seq	TRC.Version
TRCN0000272981	NM_007527.3-409s21c1	CDS	BAX	BAX	12028	Mouse	NM_007527	Yes	Hepa 1-6	SYBR	0.75	GCAGCTGACATGTTTGCTGAT	2
TRCN0000272982	NM_007527.3-323s21c1	CDS	BAX	BAX	12028	Mouse	NM_007527	Yes	Hepa 1-6	SYBR	0.88	GAGATGAACTGGACAGCAATA	2
TRCN0000273037	NM_007527.3-631s21c1	CDS	BAX	BAX	12028	Mouse	NM_007527	Yes	Hepa 1-6	SYBR	0.86	TGGCAGACAGTGACCATCTTT	2
TRCN0000273038	NM_007527.3-459s21c1	CDS	BAX	BAX	12028	Mouse	NM_007527	Yes	Hepa 1-6	SYBR	0.87	CCTCTTCTACTTTGCTAGCAA	2
TRCN0000273039	NM_007527.3-488s21c1	CDS	BAX	BAX	12028	Mouse	NM_007527	Yes	Hepa 1-6	SYBR	0.9	TCAAGGCCCTGTGCACTAAAG	2
TRCN0000305672	NM_007778.4-972s21c1	CDS	CSF1	CSF1	12977	Mouse	NM_007778	Yes	Hepa 1-6	SYBR	0.84	GCAACTGCCTGTACCCTAAAG	2
TRCN0000305733	NM_007778.4-634s21c1	CDS	CSF1	CSF1	12977	Mouse	NM_007778	Yes	Hepa 1-6	SYBR	0.89	TGATCCTGTTTGCTACCTAAA	2
TRCN0000305735	NM_007778.4-686s21c1	CDS	CSF1	CSF1	12977	Mouse	NM_007778	Yes	Hepa 1-6	SYBR	0.92	GATGAGACCATGCGCTTTAAA	2
TRCN0000324336	NM_007778.4-1939s21c1	CDS	CSF1	CSF1	12977	Mouse	NM_007778	Yes	Hepa 1-6	SYBR	0.79	CCTCCTGTTCTACAAGTGGAA	2
TRCN0000324337	NM_007778.4-2187s21c1	3UTR	CSF1	CSF1	12977	Mouse	NM_007778	Yes	Hepa 1-6	SYBR	0.88	GCCTACCAAGACTGGATGAAA	2
TRCN0000361294	NM_021099.3-3417s21c1	3UTR	KIT	KIT	16590	Mouse	NM_021099				NA	CCTTAATGATGGGAGATATAT	2
TRCN0000361295	NM_021099.3-1198s21c1	CDS	KIT	KIT	16590	Mouse	NM_021099				NA	ACTTCGCCTGACCAGATTAAA	2
TRCN0000361296	NM_021099.3-256s21c1	CDS	KIT	KIT	16590	Mouse	NM_021099				NA	ATGGACTTTCAAGACCTATTT	2
TRCN0000368020	NM_021099.3-1318s21c1	CDS	KIT	KIT	16590	Mouse	NM_021099				NA	GACGTACGACAGGCTCATAAA	2
TRCN0000321124	NM_023371.3-136s21c1	CDS	PIN1	PIN1	23988	Mouse	NM_023371	Yes	NIH/3T3	SYBR	0.87	TGTTGGAGGCAGCAGCAAGAA	2
TRCN0000321125	NM_023371.3-73s21c1	CDS	PIN1	PIN1	23988	Mouse	NM_023371				NA	GGTGTACTACTTCAATCACAT	2
TRCN0000321191	NM_023371.3-396s21c1	CDS	PIN1	PIN1	23988	Mouse	NM_023371	Yes	NIH/3T3	SYBR	0.89	GAGGTCAGATGCAGAAACCAT	2
TRCN0000321192	NM_023371.3-413s21c1	CDS	PIN1	PIN1	23988	Mouse	NM_023371	Yes	NIH/3T3	SYBR	0.89	CCATTTGAGGATGCGTCGTTT	2
TRCN0000321193	NM_023371.3-883s21c1	3UTR	PIN1	PIN1	23988	Mouse	NM_023371	Yes	NIH/3T3	SYBR	0.8	CCTACGCACCTTCCATTAAAT	2
TRCN0000240542	NM_007755.4-972s21c1	CDS	CPEB1	CPEB1	12877	Mouse	NM_007755				NA	GAGGCGTTCCTTGGGATATTA	2
TRCN0000240543	NM_007755.4-1862s21c1	3UTR	CPEB1	CPEB1	12877	Mouse	NM_007755				NA	GTCTTTGTTTCTGCACTAATT	2
TRCN0000240544	NM_007755.4-1368s21c1	CDS	CPEB1	CPEB1	12877	Mouse	NM_007755	Yes	B16-F0	SYBR	0.94	CCATCTTGAATGACCTATTTG	2
TRCN0000240545	NM_007755.4-627s21c1	CDS	CPEB1	CPEB1	12877	Mouse	NM_007755				NA	TGATTTCAAGCCTTCGCATTT	2
TRCN0000240546	NM_007755.4-172s21c1	CDS	CPEB1	CPEB1	12877	Mouse	NM_007755	Yes	B16-F0	SYBR	0.83	AGTCTGTACAACACCTATAAA	2
TRCN0000277249	NM_010322.3-1022s21c1	CDS	GNPAT	GNPAT	14712	Mouse	NM_010322	Yes	Hepa 1-6	SYBR	0.97	GATACCTACTTTGTCCCAATT	2
TRCN0000277250	NM_010322.3-1931s21c1	CDS	GNPAT	GNPAT	14712	Mouse	NM_010322	Yes	Hepa 1-6	SYBR	0.89	GTGGAATCATATCAGTTACTT	2
TRCN0000277251	NM_010322.3-1226s21c1	CDS	GNPAT	GNPAT	14712	Mouse	NM_010322	Yes	Hepa 1-6	SYBR	0.91	CTCAATCGGAACACGTATAAC	2
TRCN0000277252	NM_010322.3-437s21c1	CDS	GNPAT	GNPAT	14712	Mouse	NM_010322				NA	GAAGAGATCAACTATGTCATT	2
TRCN0000277292	NM_010322.3-2704s21c1	3UTR	GNPAT	GNPAT	14712	Mouse	NM_010322	Yes	Hepa 1-6	SYBR	0.75	AGGACGTTCATGTCTAGATTA	2
TRCN0000239426	NM_175337.1-291s21c1	CDS	MLH3	MLH3	217716	Mouse	NM_175337				NA	GAAGGTGGGAAACCGGTATTT	2
TRCN0000239427	NM_175337.1-518s21c1	CDS	MLH3	MLH3	217716	Mouse	NM_175337	Yes	Hepa 1-6	SYBR	0.77	GGACTACAGTAACGGTCTATA	2
TRCN0000239428	NM_175337.1-988s21c1	CDS	MLH3	MLH3	217716	Mouse	NM_175337	Yes	Hepa 1-6	SYBR	0.63	TCAGAACTCCACGGGATATAT	2
TRCN0000239429	NM_175337.1-1264s21c1	CDS	MLH3	MLH3	217716	Mouse	NM_175337	Yes	Hepa 1-6	SYBR	0.74	AGTTTCCGGGAAGCGTGTAAT	2
TRCN0000244279	NM_175337.1-4463s21c1	3UTR	MLH3	MLH3	217716	Mouse	NM_175337	Yes	Hepa 1-6	SYBR	0.66	CTCAAGCCTAAGGGTAGTTTA	2
TRCN0000271121	NM_012046.2-1224s21c1	CDS	SPO11	SPO11	26972	Mouse	NM_012046				NA	GGTTTGGAGGATGGATCTAAA	2
TRCN0000271122	NM_012046.2-719s21c1	CDS	SPO11	SPO11	26972	Mouse	NM_012046	Yes	Hepa 1-6	SYBR	0.8	GTCGAGAAGGATGCAACATTT	2
TRCN0000271124	NM_012046.2-443s21c1	CDS	SPO11	SPO11	26972	Mouse	NM_012046				NA	GCAACCAAGAGAGACATATAC	2
TRCN0000271125	NM_012046.2-900s21c1	CDS	SPO11	SPO11	26972	Mouse	NM_012046				NA	TCGAGATAATGTGCATCTATA	2
TRCN0000271173	NM_012046.2-1323s21c1	3UTR	SPO11	SPO11	26972	Mouse	NM_012046				NA	TCTTAGGTATGCAATGGTAAA	2
TRCN0000328391	NM_011870.4-366s21c1	CDS	CIB1	CIB1	23991	Mouse	NM_011870				NA	CCAGACATCAAGTCACACTAT	2
TRCN0000328395	NM_011870.4-503s21c1	CDS	CIB1	CIB1	23991	Mouse	NM_011870				NA	GAAGCAGCTGATTGACAATAT	2
TRCN0000328454	NM_011870.4-602s21c1	CDS	CIB1	CIB1	23991	Mouse	NM_011870				NA	CTTTGCCAGCTCCTTTAAGAT	2
TRCN0000328455	NM_011870.4-642s21c1	3UTR	CIB1	CIB1	23991	Mouse	NM_011870				NA	AGTACCAACATCCTGTCCAAG	2
TRCN0000328456	NM_011870.4-548s21c1	CDS	CIB1	CIB1	23991	Mouse	NM_011870				NA	GGATGGGACCATCAATCTTTC	2
TRCN0000306401	NM_008635.2-959s21c1	CDS	MTAP7	MTAP7	17761	Mouse	NM_008635	Yes	Hepa 1-6	SYBR	0.6	CATGGACTAGCGAGCCATAAA	2
TRCN0000306402	NM_008635.2-1876s21c1	CDS	MTAP7	MTAP7	17761	Mouse	NM_008635	Yes	Hepa 1-6	SYBR	0.73	GAGGACAGAGACCGCTGATAA	2
TRCN0000306403	NM_008635.2-2720s21c1	3UTR	MTAP7	MTAP7	17761	Mouse	NM_008635				NA	AGAGTGAGCGGAAGGTATTTA	2
TRCN0000306462	NM_008635.2-2009s21c1	CDS	MTAP7	MTAP7	17761	Mouse	NM_008635	Yes	Hepa 1-6	SYBR	0.67	AGCCCACATGGAGTCGCTTTA	2
TRCN0000354145	NM_008635.2-696s21c1	CDS	MTAP7	MTAP7	17761	Mouse	NM_008635	Yes	Hepa 1-6	SYBR	0.85	CCTCGTCTGCAACTTTGCTAA	2
TRCN0000238987	NM_026869.2-287s21c1	CDS	PYGO2	PYGO2	68911	Mouse	NM_026869	Yes	3T3-L1	SYBR	0.86	GATCATCTGGTCGCTTCTAAC	2
TRCN0000238988	NM_026869.2-225s21c1	CDS	PYGO2	PYGO2	68911	Mouse	NM_026869	Yes	3T3-L1	SYBR	0.76	ATACTCAGGGTCCTGCATATT	2
TRCN0000238989	NM_026869.2-1654s21c1	3UTR	PYGO2	PYGO2	68911	Mouse	NM_026869	Yes	3T3-L1	SYBR	0.8	CCAACACCCGTGCCTACAATA	2
TRCN0000238990	NM_026869.2-1070s21c1	CDS	PYGO2	PYGO2	68911	Mouse	NM_026869	Yes	3T3-L1	SYBR	0.67	GCCTGCCGTAGTGAGGTAAAT	2
TRCN0000257050	NM_026869.2-1287s21c1	CDS	PYGO2	PYGO2	68911	Mouse	NM_026869	Yes	3T3-L1	SYBR	0.59	ACGATGGGTGACTCTAGTACC	2
TRCN0000329174	NM_011603.5-716s21c1	CDS	TBPL1	TBPL1	237336	Mouse	NM_011603	Yes	3T3-L1	SYBR	0.81	AGATCCGTTTGCCAGAATTTA	2
TRCN0000329247	NM_011603.5-535s21c1	CDS	TBPL1	TBPL1	237336	Mouse	NM_011603	Yes	3T3-L1	SYBR	0.62	CCTAGAATTACAGCTACAATT	2
TRCN0000329248	NM_011603.5-791s21c1	CDS	TBPL1	TBPL1	237336	Mouse	NM_011603	Yes	3T3-L1	SYBR	0.82	GCTATCGGATAAAGTCTCTAA	2
TRCN0000375313	NM_011603.5-498s21c1	CDS	TBPL1	TBPL1	237336	Mouse	NM_011603	Yes	3T3-L1	SYBR	0.65	GCGTGATGTTGGGAAAGTATT	2
TRCN0000375314	NM_011603.5-1310s21c1	3UTR	TBPL1	TBPL1	237336	Mouse	NM_011603	Yes	3T3-L1	SYBR	0.75	GGGCACCAAAGAACCTGTAAA	2
TRCN0000247807	NM_011363.2-2184s21c1	CDS	SH2B1	SH2B1	20399	Mouse	NM_011363	Yes	Hepa 1-6	SYBR	0.82	GCATGCTCTCTCGACTCAAAG	2
TRCN0000247808	NM_011363.2-2322s21c1	CDS	SH2B1	SH2B1	20399	Mouse	NM_011363	Yes	Hepa 1-6	SYBR	0.65	ACCTGCGCTTGTCACTAAATG	2
TRCN0000247809	NM_011363.2-3164s21c1	3UTR	SH2B1	SH2B1	20399	Mouse	NM_011363	Yes	Hepa 1-6	SYBR	0.61	AGGTTCATGAGCCCTGTTAAG	2
TRCN0000247810	NM_011363.2-1221s21c1	CDS	SH2B1	SH2B1	20399	Mouse	NM_011363	Yes	Hepa 1-6	SYBR	0.59	TTGGTAGGGCATTGGCTAATG	2
TRCN0000247811	NM_011363.2-1553s21c1	CDS	SH2B1	SH2B1	20399	Mouse	NM_011363	Yes	Hepa 1-6	SYBR	0.81	AGCATTCCCTGCTCTACTATT	2
TRCN0000336125	NM_011650.3-252s21c1	CDS	TSN	TSN	22099	Mouse	NM_011650	Yes	NIH/3T3	SYBR	0.61	AGAACATTTCAGTACAGTAAA	2
TRCN0000336126	NM_011650.3-209s21c1	CDS	TSN	TSN	22099	Mouse	NM_011650	Yes	NIH/3T3	SYBR	0.73	GTACTGGATTTCAGGACATTC	2
TRCN0000336148	NM_011650.3-478s21c1	CDS	TSN	TSN	22099	Mouse	NM_011650				NA	GAAGATTATCTCTCAGGAGTT	2
TRCN0000336183	NM_011650.3-421s21c1	CDS	TSN	TSN	22099	Mouse	NM_011650	Yes	NIH/3T3	SYBR	0.7	GTTACAGAGATTCTTGGCATT	2
TRCN0000336185	NM_011650.3-990s21c1	3UTR	TSN	TSN	22099	Mouse	NM_011650	Yes	NIH/3T3	SYBR	0.74	TGCCGTGTTGTCGTCGTATTA	2
TRCN0000306512	NM_019812.2-1370s21c1	CDS	SIRT1	SIRT1	93759	Mouse	NM_019812	Yes	Hepa 1-6	SYBR	0.94	AGTGAGACCAGTAGCACTAAT	2
TRCN0000306518	NM_019812.2-2617s21c1	3UTR	SIRT1	SIRT1	93759	Mouse	NM_019812				NA	CTAGACCAAAGAATGGTATTT	2
TRCN0000326966	NM_019812.2-921s21c1	CDS	SIRT1	SIRT1	93759	Mouse	NM_019812	Yes	Hepa 1-6	SYBR	0.93	GCCATGTTTGATATTGAGTAT	2
TRCN0000327027	NM_019812.2-1944s21c1	CDS	SIRT1	SIRT1	93759	Mouse	NM_019812	Yes	Hepa 1-6	SYBR	0.86	GAGGGTAATCAATACCTGTTT	2
TRCN0000327028	NM_019812.2-1659s21c1	CDS	SIRT1	SIRT1	93759	Mouse	NM_019812				NA	CCTGAAAGAACTGTACCACAA	2
TRCN0000231561	NM_011696.1-243s21c1	CDS	VDAC3	VDAC3	22335	Mouse	NM_011696	Yes	Hepa 1-6	SYBR	0.83	GGCAACCTAGAGACCAAATAT	2
TRCN0000231562	NM_011696.1-367s21c1	CDS	VDAC3	VDAC3	22335	Mouse	NM_011696	Yes	Hepa 1-6	SYBR	0.67	TGACTCTTGATACCATATTTG	2
TRCN0000231563	NM_011696.1-450s21c1	CDS	VDAC3	VDAC3	22335	Mouse	NM_011696	Yes	Hepa 1-6	SYBR	0.82	CTCGGCAGTAATGTTGATATA	2
TRCN0000231564	NM_011696.1-613s21c1	CDS	VDAC3	VDAC3	22335	Mouse	NM_011696	Yes	Hepa 1-6	SYBR	0.85	AGCTGCATACTCACGTGAATG	2
TRCN0000231565	NM_011696.1-1149s21c1	3UTR	VDAC3	VDAC3	22335	Mouse	NM_011696	Yes	Hepa 1-6	SYBR	0.93	TTGAGTTCTGCAGAGTTAATT	2
TRCN0000352166	NM_007385.2-64s21c1	CDS	APOC4	APOC4	11425	Mouse	NM_007385				NA	GACCTGCCATCAGTCTCCCTT	2
TRCN0000352168	NM_007385.2-278s21c1	CDS	APOC4	APOC4	11425	Mouse	NM_007385				NA	CCTACTATGAAGATCACCTGA	2
TRCN0000352241	NM_007385.2-101s21c1	CDS	APOC4	APOC4	11425	Mouse	NM_007385				NA	TCAGCTTTGTAGCATCCATGT	2
TRCN0000363992	NM_007385.2-252s21c1	CDS	APOC4	APOC4	11425	Mouse	NM_007385				NA	TGGAGCTGTCCAGGGCTTTAT	2
TRCN0000376019	NM_007385.2-212s21c1	CDS	APOC4	APOC4	11425	Mouse	NM_007385				NA	TGACCAGAACCAGGGACAGAT	2
TRCN0000376083	NM_007385.2-117s21c1	CDS	APOC4	APOC4	11425	Mouse	NM_007385				NA	CATGTCTACAGAAAGCCTGAG	2
TRCN0000247072	NM_029667.2-530s21c1	3UTR	LCE1I	LCE1I	76585	Mouse	NM_029667	Yes	Hepa 1-6	SYBR	0.97	TGAGGAAGACTTCAGACAAAT	2
TRCN0000247073	NM_029667.2-191s21c1	CDS	LCE1I	LCE1I	76585	Mouse	NM_029667				NA	GTGTCTTCCTGCTGTAGCTTG	2
TRCN0000247074	NM_029667.2-549s21c1	3UTR	LCE1I	LCE1I	76585	Mouse	NM_029667				NA	ATAGTGCAGGAGGAGCACATG	2
TRCN0000247075	NM_029667.2-561s21c1	3UTR	LCE1I	LCE1I	76585	Mouse	NM_029667				NA	GAGCACATGCTCAGAAGATTC	2
TRCN0000247076	NM_029667.2-359s21c1	CDS	LCE1I	LCE1I	76585	Mouse	NM_029667				NA	AGCTCTGGATGCTGTAGCAGT	2
TRCN0000335079	NM_010809.1-1479s21c1	CDS	MMP3	MMP3	17392	Mouse	NM_010809	Yes	3T3-L1	SYBR	0.95	CCCACATATTGAAGAGCAATA	2
TRCN0000335080	NM_010809.1-1615s21c1	3UTR	MMP3	MMP3	17392	Mouse	NM_010809	Yes	3T3-L1	SYBR	0.96	GCAGAACCAAACAGGAGCTAT	2
TRCN0000348408	NM_010809.1-1445s21c1	CDS	MMP3	MMP3	17392	Mouse	NM_010809				NA	CAGTTGGAATTTGACCCAAAT	2
TRCN0000348486	NM_010809.1-1184s21c1	CDS	MMP3	MMP3	17392	Mouse	NM_010809	Yes	3T3-L1	SYBR	0.61	GAGCTAGCAGGTTATCCTAAA	2
TRCN0000250833	NM_009136.3-459s21c1	CDS	SCRG1	SCRG1	20284	Mouse	NM_009136				NA	AGATGTCTTCTTTGGACCAAA	2
TRCN0000250834	NM_009136.3-423s21c1	CDS	SCRG1	SCRG1	20284	Mouse	NM_009136	Yes	B16-F0	SYBR	0.94	CTACTGCAACTTCAGCGAACT	2
TRCN0000250835	NM_009136.3-521s21c1	3UTR	SCRG1	SCRG1	20284	Mouse	NM_009136	Yes	B16-F0	SYBR	0.91	CCTTGCACTCTGGAGAACATG	2
TRCN0000250836	NM_009136.3-308s21c1	CDS	SCRG1	SCRG1	20284	Mouse	NM_009136	Yes	B16-F0	SYBR	0.89	AGTTGCTAAAGGATCGCAATT	2
TRCN0000379710	NM_009308.3-739s21c1	CDS	SYT4	SYT4	20983	Mouse	NM_009308				NA	ACTTCGAGAAGAAAGCATTTG	2
TRCN0000381498	NM_009308.3-481s21c1	CDS	SYT4	SYT4	20983	Mouse	NM_009308				NA	AGAGTGAAGTGAAGGGTAAAG	2
TRCN0000381737	NM_009308.3-1196s21c1	CDS	SYT4	SYT4	20983	Mouse	NM_009308				NA	ATCTGATGTGTCTGGACTTTC	2
TRCN0000382380	NM_009308.3-388s21c1	CDS	SYT4	SYT4	20983	Mouse	NM_009308				NA	AGACTCCTCCATACAAGTTTG	2
TRCN0000382514	NM_009308.3-1393s21c1	CDS	SYT4	SYT4	20983	Mouse	NM_009308				NA	GATCCCGAAATGAGGTGATTG	2
TRCN0000303144	NM_011575.2-129s21c1	CDS	TFF3	TFF3	21786	Mouse	NM_011575				NA	CAATGTATGGTGCCGGCAAAT	2
TRCN0000303214	NM_011575.2-172s21c1	CDS	TFF3	TFF3	21786	Mouse	NM_011575				NA	CCTCTGTCACATCGGAGCAGT	2
TRCN0000303215	NM_011575.2-236s21c1	CDS	TFF3	TFF3	21786	Mouse	NM_011575				NA	GCCCTGGTGCTTCAAACCTCT	2
TRCN0000303219	NM_011575.2-212s21c1	CDS	TFF3	TFF3	21786	Mouse	NM_011575				NA	CTTTGACTCCAGTATCCCAAA	2
TRCN0000331879	NM_011575.2-89s21c1	CDS	TFF3	TFF3	21786	Mouse	NM_011575				NA	CTCTGGGATAGCTGCAGATTA	2
TRCN0000313482	NM_009452.2-838s21c1	3UTR	TNFSF4	TNFSF4	22164	Mouse	NM_009452				NA	TTCCTCACTCAGGGATATTTA	2
TRCN0000349384	NM_009452.2-411s21c1	CDS	TNFSF4	TNFSF4	22164	Mouse	NM_009452				NA	GCAGAACAATTCGGTTGTCAT	2
TRCN0000349385	NM_009452.2-543s21c1	CDS	TNFSF4	TNFSF4	22164	Mouse	NM_009452				NA	CGATGGTCGAAGGATTGTCTT	2
TRCN0000349440	NM_009452.2-363s21c1	CDS	TNFSF4	TNFSF4	22164	Mouse	NM_009452				NA	GCAACTATTCATCAGCTCATA	2
TRCN0000349887	NM_009452.2-631s21c1	CDS	TNFSF4	TNFSF4	22164	Mouse	NM_009452				NA	TGCGAACACCTCCAGATAAAT	2
TRCN0000419335	NM_031202.2-1939s21c1	3UTR	TYRP1	TYRP1	22178	Mouse	NM_031202				NA	ACACAGCTGTCAACCGTATTT	2
TRCN0000432060	NM_031202.2-809s21c1	CDS	TYRP1	TYRP1	22178	Mouse	NM_031202				NA	TGAGAACATTTCCGTTTATAA	2
TRCN0000440816	NM_031202.2-352s21c1	CDS	TYRP1	TYRP1	22178	Mouse	NM_031202				NA	CACGAGAGTGTGCCAATATTG	2
TRCN0000336014	NM_011515.4-321s21c1	CDS	VAMP7	VAMP7	20955	Mouse	NM_011515	Yes	Hepa 1-6	SYBR	0.56	TTTGTATCACTGATGATGATT	2
TRCN0000336075	NM_011515.4-524s21c1	CDS	VAMP7	VAMP7	20955	Mouse	NM_011515	Yes	Hepa 1-6	SYBR	0.92	GCACAAGTGGATGAACTGAAA	2
TRCN0000336077	NM_011515.4-400s21c1	CDS	VAMP7	VAMP7	20955	Mouse	NM_011515				NA	TTACGGTTCAAGAGCACAAAC	2
TRCN0000353291	NM_011515.4-934s21c1	3UTR	VAMP7	VAMP7	20955	Mouse	NM_011515				NA	CTTTGCCTGTCATATAGTTTG	2
TRCN0000353419	NM_011515.4-422s21c1	CDS	VAMP7	VAMP7	20955	Mouse	NM_011515				NA	GCACTTCCTTATGCTATGAAT	2
TRCN0000380436	NM_011515.4-467s21c1	CDS	VAMP7	VAMP7	20955	Mouse	NM_011515				NA	GCACAACTGAAGCATCACTCT	2
TRCN0000380733	NM_011515.4-493s21c1	CDS	VAMP7	VAMP7	20955	Mouse	NM_011515				NA	TAAGAGCCTAGACAAAGTGAT	2

## Sheet: LDA Predicted Genes Study 2
TRC Id	Clone Name	Region	Query Term	Official Gene Symbol	Gene Id	Species	RefSeq Id	Validated	Cell line	Method	Validate Knockdown	Target Seq	TRC Version
TRCN0000091848	NM_025271.1-439s1c1	CDS	ACTL7B	ACTL7B	11471	Mouse	NM_025271					CCAGAACATCTGGGAGTACAT	1
TRCN0000091849	NM_025271.1-270s1c1	CDS	ACTL7B	ACTL7B	11471	Mouse	NM_025271					CCACCTATTTCATCTCCTCTA	1
TRCN0000091850	NM_025271.1-269s1c1	CDS	ACTL7B	ACTL7B	11471	Mouse	NM_025271					CCCACCTATTTCATCTCCTCT	1
TRCN0000091851	NM_025271.1-607s1c1	CDS	ACTL7B	ACTL7B	11471	Mouse	NM_025271					GCTGCTGTCCATCTACTCATA	1
TRCN0000091852	NM_025271.1-608s1c1	CDS	ACTL7B	ACTL7B	11471	Mouse	NM_025271					CTGCTGTCCATCTACTCATAT	1
TRCN0000081088	XM_129951.4-1743s1c1	3UTR	ALPI	ALPI	76768	Mouse	XM_129951					CCATAGATTTCCTGAGCCCAA	1
TRCN0000081089	XM_129951.4-967s1c1	CDS	ALPI	ALPI	76768	Mouse	XM_129951					CCACAAGGCTTCTACCTCTTT	1
TRCN0000081090	XM_129951.4-1213s1c1	CDS	ALPI	ALPI	76768	Mouse	XM_129951					GACAAATCCTACACCTCCATT	1
TRCN0000081091	XM_129951.4-861s1c1	CDS	ALPI	ALPI	76768	Mouse	XM_129951					CCTCTTTGAGCCAACAGAAAT	1
TRCN0000081092	XM_129951.4-45s1c1	CDS	ALPI	ALPI	76768	Mouse	XM_129951					CCATCTGTCCTTTGGTATCAT	1
TRCN0000106366	NM_009420.1-713s1c1	CDS	CRISP2	CRISP2	22024	Mouse	NM_009420					GCCATTACTGTCCTATGGGTA	1
TRCN0000106368	NM_009420.1-286s1c1	CDS	CRISP2	CRISP2	22024	Mouse	NM_009420					CCAGACTTTACTTCTTTGTTA	1
TRCN0000106369	NM_009420.1-776s1c1	CDS	CRISP2	CRISP2	22024	Mouse	NM_009420					CTTGTGCTAGTTGTCCCAATA	1
TRCN0000173792	NM_010352.1-1121s1c1	3UTR	GSG1	GSG1	14840	Mouse	NM_010352					CGCTCTGTCTCTGAAGCTATT	1
TRCN0000175281	NM_010352.1-1160s1c1	3UTR	GSG1	GSG1	14840	Mouse	NM_010352					CAGGACAAAGAATTTCAACAA	1
TRCN0000175307	NM_010352.1-477s1c1	CDS	GSG1	GSG1	14840	Mouse	NM_010352					CGTTTCATTGAACTCACACCA	1
TRCN0000175876	NM_010352.1-861s1c1	CDS	GSG1	GSG1	14840	Mouse	NM_010352					GAGACCACACTCTTGGAATTA	1
TRCN0000193913	NM_010352.1-179s1c1	CDS	GSG1	GSG1	14840	Mouse	NM_010352					CTTCATTTCTGCCATCCTCAA	1
TRCN0000103220	NM_010360.1-449s1c1	CDS	GSTM5	GSTM5	14866	Mouse	NM_010360	Yes	Hepa 1-6	SYBR	0.91	GCTACAATTCTAACCACGAAA	1
TRCN0000103221	NM_010360.1-507s1c1	CDS	GSTM5	GSTM5	14866	Mouse	NM_010360	Yes	Hepa 1-6	SYBR	0.96	GCTGAAACAATTCTCATTGTT	1
TRCN0000103222	NM_010360.1-720s1c1	CDS	GSTM5	GSTM5	14866	Mouse	NM_010360	Yes	Hepa 1-6	SYBR	0.93	GATGCCAATCAATAACAAGAT	1
TRCN0000103223	NM_010360.1-593s1c1	CDS	GSTM5	GSTM5	14866	Mouse	NM_010360	Yes	Hepa 1-6	SYBR	0.95	TCTTGGATCAGAACCGTATAT	1
TRCN0000103224	NM_010360.1-592s1c1	CDS	GSTM5	GSTM5	14866	Mouse	NM_010360	Yes	Hepa 1-6	SYBR	0.87	GTCTTGGATCAGAACCGTATA	1
TRCN0000251025	NM_025731.2-794s21c1	CDS	HRASLS5	HRASLS5	66727	Mouse	NM_025731					TTGTCAATGACCTCAGATATG	2
TRCN0000251026	NM_025731.2-407s21c1	CDS	HRASLS5	HRASLS5	66727	Mouse	NM_025731					AGCTGATTCCAACATCAAATT	2
TRCN0000251027	NM_025731.2-518s21c1	CDS	HRASLS5	HRASLS5	66727	Mouse	NM_025731					ATGAACATTGGGCCATCTATG	2
TRCN0000251028	NM_025731.2-310s21c1	CDS	HRASLS5	HRASLS5	66727	Mouse	NM_025731					CTCAAGCAAGACCGCCGATTA	2
TRCN0000251029	NM_025731.2-755s21c1	CDS	HRASLS5	HRASLS5	66727	Mouse	NM_025731					TAGTTCAGTACAGCCTAATTG	2
TRCN0000317640	NM_010787.1-545s21c1	CDS	MEA1	MEA1	17256	Mouse	NM_010787	Yes	NIH/3T3	SYBR	0.97	GTGGGAAGATGTGGTACAGAA	2
TRCN0000317719	NM_010787.1-192s21c1	CDS	MEA1	MEA1	17256	Mouse	NM_010787	Yes	NIH/3T3	SYBR	0.93	AGCAGTGAAGAACCCGAGGAA	2
TRCN0000317720	NM_010787.1-453s21c1	CDS	MEA1	MEA1	17256	Mouse	NM_010787	Yes	NIH/3T3	SYBR	0.81	GAACATGTAGAGCTGGTGAAA	2
TRCN0000317721	NM_010787.1-658s21c1	3UTR	MEA1	MEA1	17256	Mouse	NM_010787	Yes	NIH/3T3	SYBR	0.86	GACTAACAACTCTGGTCTTAA	2
TRCN0000319526	NM_010787.1-420s21c1	CDS	MEA1	MEA1	17256	Mouse	NM_010787	Yes	NIH/3T3	SYBR	0.98	TTGAGCAGCCACAGCTCTATC	2
TRCN0000336483	NM_018870.3-309s21c1	CDS	PGAM2	PGAM2	56012	Mouse	NM_018870	Yes	NIH/3T3	SYBR	0.61	TTGGACCATCCTGGATGTTAC	2
TRCN0000336553	NM_018870.3-134s21c1	CDS	PGAM2	PGAM2	56012	Mouse	NM_018870					TTCGCCACGGTGAGAGCTTAT	2
TRCN0000336554	NM_018870.3-387s21c1	CDS	PGAM2	PGAM2	56012	Mouse	NM_018870					TGGCCTCACAGGCCTCAATAA	2
TRCN0000336556	NM_018870.3-637s21c1	CDS	PGAM2	PGAM2	56012	Mouse	NM_018870					GCTGGCCAGAGAGTGCTTATT	2
TRCN0000375078	NM_018870.3-476s21c1	CDS	PGAM2	PGAM2	56012	Mouse	NM_018870					CACCACCCATGGATGAGAAAC	2
TRCN0000375079	NM_018870.3-558s21c1	CDS	PGAM2	PGAM2	56012	Mouse	NM_018870	Yes	NIH/3T3	SYBR	0.84	GCCTACCTGTGAAAGTCTCAA	2
TRCN0000379130	NM_018870.3-446s21c1	CDS	PGAM2	PGAM2	56012	Mouse	NM_018870					AGATCTGGAGGCGTTCCTTTG	2
TRCN0000071228	NM_008892.1-2630s1c1	CDS	POLA1	POLA1	18968	Mouse	NM_008892					CCTGGATTTCAACAGTTTATA	1
TRCN0000071229	NM_008892.1-1583s1c1	CDS	POLA1	POLA1	18968	Mouse	NM_008892	Yes	Hepa 1-6	SYBR	0.96	GCCAATCAGTTGGTGTAAATT	1
TRCN0000071230	NM_008892.1-3970s1c1	CDS	POLA1	POLA1	18968	Mouse	NM_008892	Yes	Hepa 1-6	SYBR	0.76	CCAGTTTGTATCGTTGCAGTA	1
TRCN0000071231	NM_008892.1-279s1c1	CDS	POLA1	POLA1	18968	Mouse	NM_008892	Yes	Hepa 1-6	SYBR	0.66	CGTCAGGATGATGACTGGATT	1
TRCN0000071232	NM_008892.1-2766s1c1	CDS	POLA1	POLA1	18968	Mouse	NM_008892	Yes	Hepa 1-6	SYBR	0.62	CCAAACTTAGAGATGGGCATT	1
TRCN0000111395	NM_145480.1-928s1c1	CDS	RFC4	RFC4	106344	Mouse	NM_145480	Yes	B16-F0	SYBR	0.75	GCTGTGGTAAAGAACCTCATA	1
TRCN0000111396	NM_145480.1-772s1c1	CDS	RFC4	RFC4	106344	Mouse	NM_145480	Yes	B16-F0	SYBR	0.83	CGGAAAGCCATCACATTTCTT	1
TRCN0000111397	NM_145480.1-868s1c1	CDS	RFC4	RFC4	106344	Mouse	NM_145480	Yes	B16-F0	SYBR	0.84	GCTGCAACCATTGATGGAATA	1
TRCN0000111398	NM_145480.1-658s1c1	CDS	RFC4	RFC4	106344	Mouse	NM_145480	Yes	B16-F0	SYBR	0.93	CCTCTGTCAGATAAGATTCAA	1
TRCN0000111399	NM_145480.1-479s1c1	CDS	RFC4	RFC4	106344	Mouse	NM_145480	Yes	B16-F0	SYBR	0.87	GTCCTCCCTTTAAGATTGTAA	1
TRCN0000247868	NM_030207.2-636s21c1	CDS	SFI1	SFI1	78887	Mouse	NM_030207					ATGAGGAAGAGGTTCCGAATA	2
TRCN0000247869	NM_030207.2-1674s21c1	CDS	SFI1	SFI1	78887	Mouse	NM_030207					ACATTAGAGAAGCAAGTATTT	2
TRCN0000247870	NM_030207.2-2304s21c1	CDS	SFI1	SFI1	78887	Mouse	NM_030207					GTTACTTCAGTGCAGATATAT	2
TRCN0000247871	NM_030207.2-695s21c1	CDS	SFI1	SFI1	78887	Mouse	NM_030207					CTGGAAGTCCTGGTTGATATA	2
TRCN0000247872	NM_030207.2-1547s21c1	CDS	SFI1	SFI1	78887	Mouse	NM_030207					GGCCAGAGCAGATGGTCATTT	2
TRCN0000306509	NM_011449.1-341s21c1	CDS	SPA17	SPA17	20686	Mouse	NM_011449	Yes	Hepa 1-6	SYBR	0.97	TGTGAACAAGAATTAGCTAAG	2
TRCN0000306510	NM_011449.1-371s21c1	CDS	SPA17	SPA17	20686	Mouse	NM_011449	Yes	Hepa 1-6	SYBR	0.91	AGAGAAGAAACACCAGTCACT	2
TRCN0000306511	NM_011449.1-394s21c1	CDS	SPA17	SPA17	20686	Mouse	NM_011449	Yes	Hepa 1-6	SYBR	0.88	CTTCGAGGAGTCTACTGAGGA	2
TRCN0000326953	NM_011449.1-187s21c1	CDS	SPA17	SPA17	20686	Mouse	NM_011449	Yes	Hepa 1-6	SYBR	0.5	ACCGGACAATATACCAGCTTT	2
TRCN0000327012	NM_011449.1-295s21c1	CDS	SPA17	SPA17	20686	Mouse	NM_011449	Yes	Hepa 1-6	SYBR	0.74	CTTCTATAACAACCACGCATT	2
TRCN0000196151	NM_133711.2-926s1c1	3UTR	SPATA4	SPATA4	69281	Mouse	NM_133711					GTGAAGGACATGGAGGAAGTA	1
TRCN0000215431	NM_133711.3-455s1c1	CDS	SPATA4	SPATA4	69281	Mouse	NM_133711					GGAGATTTACACTTTACTAAC	1
TRCN0000215604	NM_133711.3-603s1c1	CDS	SPATA4	SPATA4	69281	Mouse	NM_133711					GAACTACTAAGCAATCCTAAT	1
TRCN0000215867	NM_133711.3-477s1c1	CDS	SPATA4	SPATA4	69281	Mouse	NM_133711					CATCAAGAAATTAGAAGTATC	1
TRCN0000120437	NM_013686.1-821s1c1	CDS	TCP1	TCP1	21454	Mouse	NM_013686					CCTGAGAAATTGGACCAAATT	1
TRCN0000120438	NM_013686.1-1220s1c1	CDS	TCP1	TCP1	21454	Mouse	NM_013686					CGCTCTTTACATGATGCTCTT	1
TRCN0000120439	NM_013686.1-617s1c1	CDS	TCP1	TCP1	21454	Mouse	NM_013686	Yes	Hepa 1-6	SYBR	0.94	CGCTATCCAATCAATTCTGTT	1
TRCN0000120440	NM_013686.1-395s1c1	CDS	TCP1	TCP1	21454	Mouse	NM_013686					ACATCAGTTATTAGTGGCTAT	1
TRCN0000120441	NM_013686.1-1397s1c1	CDS	TCP1	TCP1	21454	Mouse	NM_013686					CCTAATACACTGGCAGTGAAT	1
TRCN0000106380	NM_013687.2-1698s1c1	CDS	TCP11	TCP11	21463	Mouse	NM_013687					CCCGTATTACACCGAGATCTT	1
TRCN0000106381	NM_013687.2-1545s1c1	CDS	TCP11	TCP11	21463	Mouse	NM_013687					GCGTATACACTTGTTCCTCAA	1
TRCN0000106382	NM_013687.2-732s1c1	CDS	TCP11	TCP11	21463	Mouse	NM_013687					CTCCTACCTCTCCAAGTATAT	1
TRCN0000106383	NM_013687.2-460s1c1	CDS	TCP11	TCP11	21463	Mouse	NM_013687					CTTGATTGTCAGTTGGAAGAA	1
TRCN0000106384	NM_013687.2-1180s1c1	CDS	TCP11	TCP11	21463	Mouse	NM_013687					GAAGAGTTTCCTGAAACCCTA	1
TRCN0000346802	NM_025752.2-631s21c1	CDS	4933411K16RIK	4933411K16RIK	66765	Mouse	NM_025752					TCCACAACTCACCGTCGTAAA	2
TRCN0000346863	NM_025752.2-281s21c1	CDS	4933411K16RIK	4933411K16RIK	66765	Mouse	NM_025752					CAAATGACAGCTGGATCAAAT	2
TRCN0000346865	NM_025752.2-840s21c1	CDS	4933411K16RIK	4933411K16RIK	66765	Mouse	NM_025752					CAACCAGAGTCATCCCGTTTA	2
TRCN0000346866	NM_025752.2-1204s21c1	3UTR	4933411K16RIK	4933411K16RIK	66765	Mouse	NM_025752					TAAGAGACTGCCAACCAAATT	2
TRCN0000346867	NM_025752.2-1064s21c1	CDS	4933411K16RIK	4933411K16RIK	66765	Mouse	NM_025752					CAAGCCACCAGAGCCATAATC	2
TRCN0000177244	NM_027910.1-1376s1c1	CDS	KLHDC3	KLHDC3	71765	Mouse	NM_027910	Yes	B16-F0	SYBR	0.96	GAATTTGACCTCATAGATCAT	1
TRCN0000177891	NM_027910.1-736s1c1	CDS	KLHDC3	KLHDC3	71765	Mouse	NM_027910					CGCCTTTGATGTCAATACTCA	1
TRCN0000178618	NM_027910.1-1142s1c1	CDS	KLHDC3	KLHDC3	71765	Mouse	NM_027910	Yes	B16-F0	SYBR	0.79	CATTCAGCCTTTGGCTACAAT	1
TRCN0000182094	NM_027910.1-823s1c1	CDS	KLHDC3	KLHDC3	71765	Mouse	NM_027910	Yes	B16-F0	SYBR	0.79	CCTGGGCAAGATCATGTACAT	1
TRCN0000200040	NM_027910.1-909s1c1	CDS	KLHDC3	KLHDC3	71765	Mouse	NM_027910					CCATGACATGGGCTCTTGTTT	1
TRCN0000217511	NM_027910.2-1023s1c1	CDS	KLHDC3	KLHDC3	71765	Mouse	NM_027910					GGCCATTTCATTCCAACAATG	1
TRCN0000176986	NM_175349.2-405s1c1	CDS	LDHAL6B	LDHAL6B	106557	Mouse	NM_175349					GCCCTTGTTGATAATAATGAA	1
TRCN0000177866	NM_175349.2-1264s1c1	3UTR	LDHAL6B	LDHAL6B	106557	Mouse	NM_175349					CCCTTCTAAAGATACCGAAGA	1
TRCN0000181671	NM_175349.2-150s1c1	CDS	LDHAL6B	LDHAL6B	106557	Mouse	NM_175349					GTGAGTACAACCAGGGTAGAT	1
TRCN0000181693	NM_175349.2-1091s1c1	CDS	LDHAL6B	LDHAL6B	106557	Mouse	NM_175349					CCAAGGTCTCTACGGAATCAA	1
TRCN0000198493	NM_175349.2-266s1c1	CDS	LDHAL6B	LDHAL6B	106557	Mouse	NM_175349					GACCGTGAAGGGTGAACTTAT	1
TRCN0000216958	NM_175349.2-579s1c1	CDS	LDHAL6B	LDHAL6B	106557	Mouse	NM_175349					CTGAATTTAGTCCAGCGAAAC	1
TRCN0000082218	NM_027949.1-1760s1c1	3UTR	PHF7	PHF7	71838	Mouse	NM_027949					CCCAGGACAGTGAGATACAAA	1
TRCN0000082219	NM_027949.1-1142s1c1	CDS	PHF7	PHF7	71838	Mouse	NM_027949	Yes	Hepa 1-6	SYBR	0.87	CGCAAGTGTATCCAGAAATAT	1
TRCN0000082220	NM_027949.1-1456s1c1	CDS	PHF7	PHF7	71838	Mouse	NM_027949					CAGCAAGAAATGGGAATGTAA	1
TRCN0000082221	NM_027949.1-1087s1c1	CDS	PHF7	PHF7	71838	Mouse	NM_027949					CCGAACAAGTGTTGAGAACAT	1
TRCN0000082222	NM_027949.1-739s1c1	CDS	PHF7	PHF7	71838	Mouse	NM_027949					AGACAATCTTTGTGTCCATTA	1
TRCN0000024369	NM_026888.1-363s1c1	CDS	PHKG2	PHKG2	68961	Mouse	NM_026888	Yes	3T3-L1	SYBR	0.82	CGAGTCTTCTAGCTTCATGTT	1
TRCN0000024370	NM_026888.1-1060s1c1	CDS	PHKG2	PHKG2	68961	Mouse	NM_026888	Yes	3T3-L1	SYBR	0.66	CCACTAACTAAGAATGCACTA	1
TRCN0000024371	NM_026888.1-552s1c1	CDS	PHKG2	PHKG2	68961	Mouse	NM_026888	Yes	3T3-L1	SYBR	0.59	CCTAGATGACAATATGCAGAT	1
TRCN0000024372	NM_026888.1-783s1c1	CDS	PHKG2	PHKG2	68961	Mouse	NM_026888	Yes	3T3-L1	SYBR	0.62	CCAAATCCTGATGCTACGCAT	1
TRCN0000024373	NM_026888.1-295s1c1	CDS	PHKG2	PHKG2	68961	Mouse	NM_026888	Yes	3T3-L1	SYBR	0.84	CGGCGAGAGATGCACATTCTT	1
TRCN0000111365	NM_020022.2-1207s1c1	3UTR	RFC2	RFC2	19718	Mouse	NM_020022	Yes	Hepa 1-6	SYBR	0.9	CAGCTAGAACATGCTCACTTT	1
TRCN0000111366	NM_020022.2-592s1c1	CDS	RFC2	RFC2	19718	Mouse	NM_020022	Yes	Hepa 1-6	SYBR	0.92	GCGTGTAATGCTTCAGACAAA	1
TRCN0000111367	NM_020022.2-1003s1c1	CDS	RFC2	RFC2	19718	Mouse	NM_020022	Yes	Hepa 1-6	SYBR	0.85	CCGATGGCTGAATACTTGAAA	1
TRCN0000111368	NM_020022.2-800s1c1	CDS	RFC2	RFC2	19718	Mouse	NM_020022	Yes	Hepa 1-6	SYBR	0.95	CCTTCTCAGGATTTGGCTATA	1
TRCN0000111369	NM_020022.2-390s1c1	CDS	RFC2	RFC2	19718	Mouse	NM_020022	Yes	Hepa 1-6	SYBR	0.81	CCTGGAACTCAATGCCTCAAA	1
TRCN0000042393	NM_009103.2-2730s1c1	3UTR	RRM1	RRM1	20133	Mouse	NM_009103					GCCAGCTTTGATATTAGGAAT	1
TRCN0000042394	NM_009103.2-402s1c1	CDS	RRM1	RRM1	20133	Mouse	NM_009103					GCCGTCTCTAACTTGCACAAA	1
TRCN0000042395	NM_009103.2-1134s1c1	CDS	RRM1	RRM1	20133	Mouse	NM_009103					CGCGATCTCTTCTTTGCACTT	1
TRCN0000042396	NM_009103.2-2345s1c1	CDS	RRM1	RRM1	20133	Mouse	NM_009103	Yes	Hepa 1-6	SYBR	0.9	GCAGGGTTTAAAGACTGGAAT	1
TRCN0000042397	NM_009103.2-559s1c1	CDS	RRM1	RRM1	20133	Mouse	NM_009103	Yes	Hepa 1-6	SYBR	0.92	CCATTATCTATGACCGAGATT	1
TRCN0000081553	NM_030237.2-1348s1c1	3UTR	SPZ1	SPZ1	79401	Mouse	NM_030237					CGCCAGAAGCAGATACAACTT	1
TRCN0000081554	NM_030237.2-1238s1c1	CDS	SPZ1	SPZ1	79401	Mouse	NM_030237					CCCGGATGTTTGCTTTACTAA	1
TRCN0000081555	NM_030237.2-874s1c1	CDS	SPZ1	SPZ1	79401	Mouse	NM_030237					GCCAGAACGAAACCCAAGAAA	1
TRCN0000081556	NM_030237.2-356s1c1	CDS	SPZ1	SPZ1	79401	Mouse	NM_030237					CCCACCACCAAAGAATAGCAT	1
TRCN0000081557	NM_030237.2-1015s1c1	CDS	SPZ1	SPZ1	79401	Mouse	NM_030237					CAGCCCTGCTAGAGAATGAAT	1
TRCN0000244259	NM_027592.2-153s21c1	CDS	TAF9	TAF9	108143	Mouse	NM_027592	Yes	Hepa 1-6	SYBR	0.99	ATCAGGCCTGAAGTACGTTAA	2
TRCN0000244260	NM_027592.2-560s21c1	CDS	TAF9	TAF9	108143	Mouse	NM_027592	Yes	Hepa 1-6	SYBR	0.98	GGATTGAGCAGTGGGTCAAAG	2
TRCN0000244261	NM_027592.2-626s21c1	3UTR	TAF9	TAF9	108143	Mouse	NM_027592	Yes	Hepa 1-6	SYBR	0.97	GTCCATCGTCCCAGATCTTAG	2
TRCN0000244387	NM_027592.2-251s21c1	CDS	TAF9	TAF9	108143	Mouse	NM_027592	Yes	Hepa 1-6	SYBR	0.98	ATAGGGTTGTCGATGAGTTAG	2
TRCN0000244388	NM_027592.2-328s21c1	CDS	TAF9	TAF9	108143	Mouse	NM_027592	Yes	Hepa 1-6	SYBR	0.98	CCCGAACGCTGGTTTCATATA	2
TRCN0000093944	NM_201645.1-2005s1c1	3UTR	UGT1A1	UGT1A1	394436	Mouse	NM_201645					CCAGTGTTAGTCATTCTTCAT	1
TRCN0000093945	NM_201645.1-548s1c1	CDS	UGT1A1	UGT1A1	394436	Mouse	NM_201645					CCCACTGTGTACTTCTTGAAT	1
TRCN0000093946	NM_201645.1-439s1c1	CDS	UGT1A1	UGT1A1	394436	Mouse	NM_201645					GCTGCACAATGCCGAGTTTAT	1
TRCN0000093947	NM_201645.1-133s1c1	CDS	UGT1A1	UGT1A1	394436	Mouse	NM_201645					GAGGCTGTTAGTGTTCCCTAT	1
TRCN0000093948	NM_201645.1-1174s1c1	CDS	UGT1A1	UGT1A1	394436	Mouse	NM_201645					CCGTGGTATTTATGAAGGAAT	1
TRCN0000362868	NM_053253.3-1209s21c1	CDS	ZMYND10	ZMYND10	114602	Mouse	NM_053253					GCACCAGCTTCAGCACGTATT	2
TRCN0000362869	NM_053253.3-549s21c1	CDS	ZMYND10	ZMYND10	114602	Mouse	NM_053253					CTTGGACCTAGTAGACTATTG	2
TRCN0000362870	NM_053253.3-670s21c1	CDS	ZMYND10	ZMYND10	114602	Mouse	NM_053253					CAGGCGGAGATGATGGAATTT	2
TRCN0000362871	NM_053253.3-283s21c1	CDS	ZMYND10	ZMYND10	114602	Mouse	NM_053253					GCCATCCTTGATGCAACTATC	2
TRCN0000352166	NM_007385.2-64s21c1	CDS	APOC4	APOC4	11425	Mouse	NM_007385				NA	GACCTGCCATCAGTCTCCCTT	2
TRCN0000352241	NM_007385.2-101s21c1	CDS	APOC4	APOC4	11425	Mouse	NM_007385				NA	TCAGCTTTGTAGCATCCATGT	2
TRCN0000363992	NM_007385.2-252s21c1	CDS	APOC4	APOC4	11425	Mouse	NM_007385				NA	TGGAGCTGTCCAGGGCTTTAT	2
TRCN0000376019	NM_007385.2-212s21c1	CDS	APOC4	APOC4	11425	Mouse	NM_007385				NA	TGACCAGAACCAGGGACAGAT	2
TRCN0000376083	NM_007385.2-117s21c1	CDS	APOC4	APOC4	11425	Mouse	NM_007385				NA	CATGTCTACAGAAAGCCTGAG	2
TRCN0000379710	NM_009308.3-739s21c1	CDS	SYT4	SYT4	20983	Mouse	NM_009308				NA	ACTTCGAGAAGAAAGCATTTG	2
TRCN0000381498	NM_009308.3-481s21c1	CDS	SYT4	SYT4	20983	Mouse	NM_009308				NA	AGAGTGAAGTGAAGGGTAAAG	2
TRCN0000381737	NM_009308.3-1196s21c1	CDS	SYT4	SYT4	20983	Mouse	NM_009308				NA	ATCTGATGTGTCTGGACTTTC	2
TRCN0000382380	NM_009308.3-388s21c1	CDS	SYT4	SYT4	20983	Mouse	NM_009308				NA	AGACTCCTCCATACAAGTTTG	2
TRCN0000382514	NM_009308.3-1393s21c1	CDS	SYT4	SYT4	20983	Mouse	NM_009308				NA	GATCCCGAAATGAGGTGATTG	2
TRCN0000303144	NM_011575.2-129s21c1	CDS	TFF3	TFF3	21786	Mouse	NM_011575				NA	CAATGTATGGTGCCGGCAAAT	2
TRCN0000303214	NM_011575.2-172s21c1	CDS	TFF3	TFF3	21786	Mouse	NM_011575				NA	CCTCTGTCACATCGGAGCAGT	2
TRCN0000303215	NM_011575.2-236s21c1	CDS	TFF3	TFF3	21786	Mouse	NM_011575				NA	GCCCTGGTGCTTCAAACCTCT	2
TRCN0000303219	NM_011575.2-212s21c1	CDS	TFF3	TFF3	21786	Mouse	NM_011575				NA	CTTTGACTCCAGTATCCCAAA	2
TRCN0000331879	NM_011575.2-89s21c1	CDS	TFF3	TFF3	21786	Mouse	NM_011575				NA	CTCTGGGATAGCTGCAGATTA	2
SHC202						None						CAACAAGATGAAGAGCACCAA	2
SHC216						None						GCGCGATAGCGCTAATAATTT	2
