# Supplementary material for: Multiplex shRNA Screening of Germ Cell Development by in Vivo Transfection of Mouse Testis
Source: G3 (Bethesda). 2016 Nov 15;7(1):247–55. doi: 10.1534/g3.116.036087 (PMC5217113; doi:10.1534/g3.116.036087)
Supplement: Supplementary file 13 [file 247TableS3.txt]

shRNA effect	sd	p.value
BAX.1	1.49162	0.66741	3e-04
BAX.2	0.64407	0.46528	0.02151
BAX.3	0.68564	0.41457	0.23796
BAX.4	-0.31448	0.26389	0
BAX.5	0.50597	0.23072	0.14385
CSF1.1	0.40718	0.17977	0.50898
CSF1.2	-0.07141	0.226	0.00044
CSF1.3	0.89958	0.4249	0.00169
CSF1.4	-0.34712	0.4178	1e-05
CSF1.5	-0.14532	0.35944	0.00038
KIT.1	-0.79134	0.15505	0
KIT.2	0.52886	0.19946	0.24375
KIT.3	0.02039	0.06658	5e-04
KIT.4	0.60248	0.11599	0.17595
PIN1.1	0.95367	0.79429	0.00852
PIN1.2	0.01861	0.10318	0.00026
PIN1.3	0.9985	0.62504	0.00021
PIN1.4	0.47746	0.4893	1
PIN1.5	-0.28984	0.25455	1e-05
CPEB1.1	0.70445	0.16724	0.02031
CPEB1.2	0.12926	0.07393	0.00224
CPEB1.3	-0.12752	0.1801	7e-05
CPEB1.5	-0.38412	0.23646	0
GNPAT.1	-0.28982	0.12257	1e-05
GNPAT.2	-0.12214	0.13944	2e-05
GNPAT.3	-0.20153	0.23555	8e-05
GNPAT.5	0.05015	0.17053	0.00052
MLH3.1	0.91003	0.48291	0.00159
MLH3.2	-0.27059	0.27914	5e-05
MLH3.3	0.00873	0.21877	0.00134
MLH3.4	0.61431	0.3183	0.08715
MLH3.5	-0.49274	0.15005	0
SPO11.1	0.85742	0.24978	0.04291
SPO11.2	0.47177	0.16121	0.94821
SPO11.3	-0.16073	0.09171	1e-05
SPO11.4	-0.38517	0.24065	1e-05
SPO11.5	-0.29551	0.15063	1e-05
CIB1.1	-0.17637	0.18753	1e-05
CIB1.2	0.80193	0.25191	0.0068
CIB1.3	0.01034	0.11844	0.00063
CIB1.4	0.31962	0.39853	0.70474
CIB1.5	0.75099	0.54357	0.00398
MTAP7.1	0.66312	0.55577	0.02256
MTAP7.2	1.05033	0.55344	0.00016
MTAP7.3	0.54285	0.40485	0.61592
MTAP7.4	0.67061	0.32229	0.45287
MTAP7.5	-1.24653	0.31522	0
PYGO2.1	0.52461	0.30132	0.31054
PYGO2.2	0.05177	0.25028	0.00153
PYGO2.3	-0.31263	0.22974	1e-05
PYGO2.4	0.11151	0.20854	0.00997
PYGO2.5	0.51216	0.46376	0.21577
TBPL1.1	0.77707	0.41474	0.02321
TBPL1.2	-0.51976	0.23882	0
TBPL1.3	0.19593	0.15895	0.01936
TBPL1.4	0.23103	0.10162	0.02549
TBPL1.5	0.51829	0.17025	0.60329
VAMP7.1	-0.36238	0.11752	0
VAMP7.2	0.27095	0.22707	0.14887
VAMP7.3	0.82046	0.71508	0.00261
VAMP7.4	0.22811	0.11384	0.04109
VAMP7.5	-0.52979	0.49079	0
VAMP7.6	0.29906	0.35657	0.85114
VAMP7.7	0.40708	0.58216	0.70742
SH2B1.1	0.76532	0.32694	0.0038
SH2B1.2	0.93377	0.64189	0.00058
SH2B1.3	0.76916	0.40547	0.00384
SH2B1.4	1.15491	0.70939	0.00057
SH2B1.5	-0.17093	0.31352	3e-05
TSN.1	-0.25881	0.27439	4e-05
TSN.2	0.49661	0.47375	0.08132
TSN.3	0.02118	0.09998	0.00038
TSN.4	0.41196	0.32128	0.9856
TSN.5	-0.07945	0.17346	2e-04
SIRT1.1	0.25307	0.15034	0.04636
SIRT1.2	-0.44504	0.17578	0
SIRT1.3	-0.30681	0.15846	0
SIRT1.4	-0.07802	0.09552	1e-04
SIRT1.5	-0.06165	0.09939	0.00011
VDAC3.1	0.30742	0.12181	0.09192
VDAC3.2	0.00538	0.30547	0.00038
VDAC3.3	-0.73389	0.51957	0
VDAC3.4	0.8216	0.50559	0.00782
VDAC3.5	0.43033	0.246	0.79221
MMP3.1	-0.59078	0.17122	0
MMP3.2	0.18099	0.2728	0.11771
MMP3.3	0.68664	0.35898	0.02022
MMP3.4	0.45153	0.28857	0.78526
SYT4.1	0.45195	0.40025	0.39739
SYT4.2	0.53195	0.55903	0.06976
SYT4.3	0.2737	0.65651	0.87526
SYT4.4	0.05074	0.13756	0.00141
SYT4.5	0.68367	0.39526	0.04696
TFF3.1	0.82922	0.82239	0.2085
TFF3.2	0.34353	0.1412	0.59451
TFF3.3	0.82988	0.33933	0.01853
TFF3.4	0.11667	0.19958	0.00676
TFF3.5	0.17618	0.16814	0.04461
TNFSF4.1	-0.53715	0.2932	0
TNFSF4.2	0.58048	0.33736	0.04056
TNFSF4.3	0.45067	0.63998	0.84973
TNFSF4.4	-0.04875	0.15323	0.00011
TNFSF4.5	0.3538	0.16351	0.48048
TYRP1.1	0.06182	0.28974	0.01983
TYRP1.2	0.1453	0.10915	0.00357
TYRP1.3	0.27512	0.36754	0.87526
APOC4.1	0.51954	0.33534	0.75217
APOC4.3	0.44713	0.28332	0.3166
APOC4.4	0.83113	0.91162	0.18715
APOC4.5	0.3304	0.37499	0.6689
APOC4.6	0.65036	0.23157	0.40143
LCE1I.1	0.47605	0.25029	0.24448
LCE1I.2	0.65153	0.50338	0.05602
LCE1I.4	0.84505	0.50524	0.00875
LCE1I.5	0.76114	0.44307	0.02888
SCRG1.1	0.54499	0.31629	0.13468
SCRG1.2	1.06915	0.70391	0.00428
SCRG1.3	0.41934	0.11848	0.73036
SCRG1.4	0.5537	0.40058	0.15663
