# Supplementary material for: Multiplex shRNA Screening of Germ Cell Development by in Vivo Transfection of Mouse Testis
Source: G3 (Bethesda). 2016 Nov 15;7(1):247–55. doi: 10.1534/g3.116.036087 (PMC5217113; doi:10.1534/g3.116.036087)
Supplement: Supplementary file 15 [file 247TableS4.txt]

shRNA	effect	sd	p.value
Actl7b.1	0.01589	0.1548	0.00026
Actl7b.2	-0.45539	0.21847	1e-05
Actl7b.3	-0.35963	0.22336	1e-05
Actl7b.4	-0.1669	0.14	2e-05
Actl7b.5	-0.31619	0.1361	1e-05
Alpi.1	1.09916	0.39431	0.05754
Alpi.2	-0.46416	0.127	1e-05
Alpi.3	0.1977	0.20015	0.00245
Alpi.4	0.19374	0.21864	0.0142
Alpi.5	-0.4806	0.2578	1e-05
Crisp2.1	-0.16214	0.19805	4e-05
Crisp2.2	-0.82978	0.2488	1e-05
Crisp2.3	0.343	0.1721	0.11814
Gsg1.1	-0.14535	0.23115	5e-05
Gsg1.2	-0.1723	0.24988	7e-05
Gsg1.3	0.56998	0.22175	0.46342
Gsg1.4	0.41987	0.16936	0.11259
Gsg1.5	0.27229	0.19866	0.03984
Gstm5.1	0.17267	0.17585	0.00323
Gstm5.2	0.00775	0.13839	0.00021
Gstm5.3	-0.10902	0.12912	6e-05
Gstm5.4	0.03505	0.18057	0.00022
Gstm5.5	0.15705	0.16468	0.00201
Hrasls5.1	0.04782	0.26755	0.00045
Hrasls5.2	-0.07538	0.36549	7e-05
Hrasls5.3	0.64264	0.37413	0.93294
Hrasls5.4	0.59357	0.3844	0.76379
Hrasls5.5	0.11031	0.26506	0.00226
Mea1.1	0.30772	0.37467	0.05296
Mea1.2	0.88594	0.40812	0.29016
Mea1.3	0.06165	0.32661	0.00193
Mea1.4	-0.62207	0.27728	1e-05
Mea1.5	0.83258	0.60886	0.29568
Pgam2.1	-0.08581	0.16546	2e-04
Pgam2.2	0.45828	0.4854	0.37374
Pgam2.3	0.50519	0.79703	0.36097
Pgam2.4	0.46596	0.35477	0.46342
Pgam2.5	-0.80073	0.31379	1e-05
Pgam2.6	-0.05413	0.31088	0.00011
Pgam2.7	1.21766	0.48255	0.0101
Pola1.1	-0.09564	0.2094	5e-05
Pola1.2	-0.19154	0.22458	5e-05
Pola1.3	0.33318	0.20954	0.04601
Pola1.4	0.41643	0.32739	0.19839
Pola1.5	0.10978	0.20934	0.00151
Rfc4.1	0.29086	0.17385	0.01241
Rfc4.2	0.30857	0.12297	0.03337
Rfc4.3	0.30025	0.1447	0.03869
Rfc4.4	-0.26783	0.29284	1e-05
Rfc4.5	-0.36645	0.27297	1e-05
Sfi1.1	0.41041	0.31454	0.1526
Sfi1.2	-0.85623	0.42957	1e-05
Sfi1.3	-0.60622	0.28812	1e-05
Sfi1.4	-0.58489	0.222	1e-05
Sfi1.5	0.2127	0.35405	0.0515
Spa17.1	-0.41977	0.28392	2e-05
Spa17.2	0.32896	0.56278	0.07927
Spa17.3	0.13669	0.50522	0.0091
Spa17.4	-0.37063	0.20855	1e-05
Spa17.5	-0.6222	0.28033	1e-05
Spata4.1	0.72284	0.20214	0.44172
Spata4.2	0.02226	0.16907	3e-04
Spata4.3	-0.39323	0.18805	1e-05
Spata4.4	-0.46324	0.1864	1e-05
Tcp1.1	0.2657	0.11957	0.01622
Tcp1.2	-0.29274	0.14877	1e-05
Tcp1.3	-0.36721	0.16327	1e-05
Tcp1.4	-0.16012	0.10564	2e-05
Tcp1.5	-0.03193	0.13999	0.00011
Tcp11.1	-0.23818	0.28225	5e-05
Tcp11.2	0.15901	0.14918	0.00473
Tcp11.3	-0.81735	0.13823	1e-05
Tcp11.4	0.16826	0.16638	0.00735
Tcp11.5	0.93258	0.49151	0.09241
4933411K16Rik.1	-0.03061	0.39993	0.00018
4933411K16Rik.2	0.08146	0.44831	0.00083
4933411K16Rik.3	-0.55283	0.25698	1e-05
4933411K16Rik.4	0.56578	0.48758	0.84749
4933411K16Rik.5	0.56733	0.5138	0.32431
Klhdc3.1	0.28217	0.16104	0.02384
Klhdc3.2	0.13452	0.29668	0.0051
Klhdc3.3	0.1164	0.19758	0.00245
Klhdc3.4	0.16129	0.18998	0.00439
Klhdc3.5	0.09617	0.23468	0.00491
Klhdc3.6	0.81704	0.23656	0.37374
Ldhal6b.1	-0.37889	0.17328	1e-05
Ldhal6b.2	-0.56104	0.23883	1e-05
Ldhal6b.3	0.36893	0.25893	0.23881
Ldhal6b.4	0.44828	0.20764	0.21569
Ldhal6b.5	0.48705	0.17368	0.30126
Ldhal6b.6	1.21202	0.2712	0.01518
Phf7.1	-0.0998	0.22535	3e-05
Phf7.2	-0.13254	0.17976	2e-05
Phf7.3	0.02609	0.31754	0.00067
Phf7.4	-0.06238	0.1143	9e-05
Phf7.5	0.16707	0.18423	0.00171
Phkg2.1	-0.18144	0.10094	3e-05
Phkg2.2	-0.8624	0.14959	1e-05
Phkg2.3	-0.52569	0.14012	1e-05
Phkg2.4	0.2785	0.13663	0.01908
Phkg2.5	0.50972	0.35848	0.77298
Rfc2.1	0.19671	0.13308	0.01468
Rfc2.2	0.64396	0.16113	0.95208
Rfc2.3	0.11115	0.22115	0.00185
Rfc2.4	-0.0854	0.26863	9e-05
Rfc2.5	0.58569	0.19705	0.98082
Rrm1.1	-0.12047	0.25406	6e-05
Rrm1.2	0.46419	0.33967	0.20691
Rrm1.3	0.3372	0.15711	0.06416
Rrm1.4	0.48281	0.36614	0.30126
Rrm1.5	-0.37315	0.1783	1e-05
Spz1.1	-0.10458	0.13722	1e-04
Spz1.2	0.22961	0.19047	0.00878
Spz1.3	0.88321	0.22929	0.24364
Spz1.4	-0.35202	0.12078	1e-05
Spz1.5	0.0408	0.21324	0.00076
Taf9.1	0.07334	0.28375	0.00043
Taf9.2	0.92581	0.45009	0.02035
Taf9.3	0.05416	0.3735	0.00226
Taf9.4	0.12965	0.54661	0.10725
Taf9.5	-0.32276	0.3262	1e-05
Ugt1a1.1	-0.29293	0.22985	1e-05
Ugt1a1.2	-0.64813	0.17572	1e-05
Ugt1a1.3	0.95908	0.46938	0.07927
Ugt1a1.4	0.65	0.42657	0.99041
Ugt1a1.5	-0.39812	0.21515	1e-05
Zmynd10.1	0.44242	0.4114	0.22474
Zmynd10.2	-0.79687	0.66587	0.00047
Zmynd10.3	-1.03077	0.80948	6e-05
Zmynd10.4	-0.35061	0.25785	1e-05
Apoc4.1	0.78498	0.55072	0.11673
Apoc4.2	0.50916	0.51655	0.64352
Apoc4.3	1.43009	0.58033	0.00519
Apoc4.4	0.67753	0.55833	0.36413
Apoc4.5	0.17799	0.53602	0.03288
Syt4.1	0.43407	0.4484	0.32136
Syt4.2	0.7131	0.48786	0.26619
Syt4.3	0.10695	0.48853	0.01493
Tff3.1	1.22015	0.62956	0.01543
Tff3.2	0.7656	0.43942	0.67836
Tff3.3	0.72901	0.55948	0.28201
Tff3.4	0.20079	0.28259	0.04535
Tff3.5	0.29828	0.48473	0.21346
SHC202	0.62119	0.6384	0.80536
SHC216	0.59584	0.68804	0.43816
