# Supplementary material for: Multiplex shRNA Screening of Germ Cell Development by in Vivo Transfection of Mouse Testis
Source: G3 (Bethesda). 2016 Nov 15;7(1):247–55. doi: 10.1534/g3.116.036087 (PMC5217113; doi:10.1534/g3.116.036087)
Supplement: Supplementary file 17 [file 247TableS5.xlsx]

## Sheet: Pilot shRNA pool experiment 1.t
	testis rep1 lib1	testis rep1 lib2	testis rep1 lib3	testis rep1 lib4	testis rep1 lib5	testis rep2 lib1	testis rep2 lib2	testis rep2 lib3	testis rep2 lib4	testis rep2 lib5	testis rep3 lib1	testis rep3 lib2	testis rep3 lib3	testis rep3 lib4	testis rep3 lib5	testis rep4 lib1	testis rep4 lib2	testis rep4 lib3	testis rep4 lib4	testis rep4 lib5	shRNA pool PCR lib1	shRNA pool PCR lib2	shRNA pool PCR lib3	shRNA pool PCR lib4	shRNA pool PCR lib5	shRNA pool PCR lib6	shRNA pool PCR lib7	shRNA pool PCR lib8
BAX.1	321	343	499	290	405	299	170	521	398	711	340	127	176	582	382	373	369	377	569	556	298	350	336	281	207	158	159	188
BAX.2	4188	5322	3890	4026	5075	3266	4249	4192	4302	5277	4201	5745	4633	6491	4474	5592	4939	4397	5401	8031	7356	8359	7901	6856	2671	2841	2382	2732
BAX.3	6292	6028	5979	5291	6426	4982	5895	6038	6149	7236	5744	6943	6312	8099	6016	7407	6921	5295	8292	10444	11151	12634	11616	10366	5046	5151	3941	4647
BAX.4	8481	9987	7871	7891	10778	4228	7015	5410	5252	6536	6626	7477	8194	8786	7798	5894	7443	5114	6255	12335	35359	37651	37049	39588	17193	23955	19664	22541
BAX.5	5192	5123	4169	4773	6256	4203	4487	4755	6375	7847	5717	6185	4646	6870	5734	6962	7127	4165	6462	10918	9974	11260	10295	9516	8217	6654	5288	6156
CSF1.1	382	134	330	269	496	560	303	97	247	283	346	266	480	561	170	381	297	206	292	602	799	917	864	831	549	509	403	503
CSF1.2	6870	7430	6998	8155	11888	6446	7148	6352	7348	6639	6807	8354	8021	10706	6796	8602	8534	7449	7902	12619	31151	33854	33101	34317	13373	16971	13354	15210
CSF1.3	845	841	777	968	1681	1261	704	612	1556	766	933	1668	1013	1177	1295	1312	1510	1105	1691	1666	1464	1749	1586	1411	519	493	374	476
CSF1.4	4583	4325	4578	4526	4257	3358	3633	3106	3844	2655	4311	4165	3849	5735	4100	5372	4898	3409	4427	7517	21734	23179	22536	24660	13596	18083	14938	16906
CSF1.5	324	931	358	528	596	256	434	678	316	486	469	671	1090	641	657	532	633	686	567	932	2284	2469	2454	2524	1218	1556	1207	1394
KIT.1	1862	2148	2221	1482	2932	1626	1773	1863	1915	1775	1698	2700	2422	3085	1819	1486	2060	1548	2019	3293	15601	16260	16318	17098	3418	7175	5882	6810
KIT.2	2041	2730	2128	2620	3769	1393	2617	1876	1858	2506	2713	3470	2536	2328	2386	3095	3385	2402	4044	3830	5223	5832	5514	5530	2790	2986	2232	2616
KIT.3	7154	7054	6295	6245	10242	5172	7617	6554	5583	6394	6192	7375	6663	7854	6546	7110	7570	6227	9044	12001	25265	27548	26622	26891	8903	12194	9659	11178
KIT.4	2325	2459	2601	2292	2139	1577	2422	1630	2928	2458	2460	2281	3034	2985	2292	2931	2349	2026	2964	3714	5692	6457	5938	5750	2774	2916	2302	2530
PIN1.1	1642	1926	1383	1296	1702	903	1052	1777	1934	1799	1577	1555	1254	1507	1380	1714	1481	1371	2051	3292	1465	1775	1518	1357	682	572	457	577
PIN1.2	2290	2759	2241	2674	3785	1451	2097	1996	1985	1952	1934	2733	2187	2924	2316	2597	2667	1573	2313	4832	8934	9568	9639	9800	3419	4662	3735	4210
PIN1.3	1888	1888	1472	1705	2395	1812	1989	1815	2353	2928	2089	1710	1711	2764	1523	2617	2770	1900	2711	4008	1922	2202	1995	1659	1096	956	815	918
PIN1.4	5942	5843	4719	4803	5960	3539	5224	4868	5295	6273	4762	6235	6906	6699	4818	6810	6692	5214	6391	11103	10598	12579	11913	10509	4135	4192	3461	3973
PIN1.5	8073	9894	8444	8065	12242	4801	8656	5887	10084	10617	8166	10182	9888	11881	6672	8799	9314	7512	8685	16158	42253	44547	43768	46720	23033	30103	24868	28948
CPEB1.1	3491	3961	3752	2912	4054	2712	3392	3305	3233	4449	3854	4260	3652	5207	3175	5148	4322	3390	4511	7713	5909	6662	6163	6008	4939	4588	4002	4429
CPEB1.2	11603	12888	9529	11964	15516	7438	10731	8627	11678	11293	9288	11675	11002	14275	10055	11890	12071	10010	12879	19941	39899	42711	41995	43551	14361	20597	16537	18740
CPEB1.3	8141	10091	6441	8834	10187	6125	7497	8161	8700	6914	7418	10247	8454	10441	7266	7835	7929	6648	8460	12533	34435	36584	36601	38677	13019	19533	16139	18462
CPEB1.5	11354	11460	14774	13093	15112	9086	11633	11092	13077	12567	11351	15342	14135	17474	11340	12874	12133	11510	13112	16849	71452	75392	75131	80790	26779	41581	34251	39510
GNPAT.1	6549	7000	8380	7232	9962	5725	7312	6693	5818	7571	5845	7577	6908	9443	6599	7630	7193	5928	6874	11749	34596	36988	36630	37987	12686	17833	14416	16748
GNPAT.2	8337	10798	10383	8937	11563	6569	9689	8947	6782	9578	9387	10625	10782	13501	9441	10649	9768	9682	9990	19409	43981	46943	46739	48997	14129	22806	19029	21264
GNPAT.3	4879	7914	3983	6921	5929	2628	5920	4111	4859	3864	5148	5578	5842	9062	5331	5602	6664	5870	6002	8833	22532	24134	23714	25263	9978	13621	11028	12525
GNPAT.5	7630	7938	5667	6768	9602	6138	6479	5520	6560	6321	4850	7990	7549	8938	7147	8251	7927	6089	7562	12646	26659	28203	27899	29105	13127	16433	13544	15449
MLH3.1	685	530	428	313	552	218	326	576	542	448	361	638	633	710	344	818	546	444	777	988	636	752	689	623	280	280	252	265
MLH3.2	3256	4356	4428	2746	5650	2615	3898	2364	3000	3657	2760	4233	4779	4017	2904	3504	3724	3595	4363	6975	16371	17369	17032	18361	7465	10098	8093	9245
MLH3.3	466	643	689	290	317	260	742	250	513	918	500	469	736	627	502	709	990	643	830	749	1982	2268	2147	2149	559	913	710	818
MLH3.4	2300	1955	1834	1470	2374	1633	2400	1891	2645	2303	2119	1870	2055	2348	2003	2541	3026	2074	2226	3710	3782	4438	4171	3741	2195	2027	1554	1772
MLH3.5	2642	2574	2359	2382	2908	1566	2590	2471	1565	2950	1682	3025	3803	2847	2681	3058	2245	2096	2846	3142	12463	13214	13254	14077	5914	8310	6855	7783
SPO11.1	171	448	271	302	746	113	397	178	290	462	479	117	334	455	417	287	476	174	345	846	668	773	713	704	224	301	248	247
SPO11.2	8646	11825	9625	8804	13965	7029	9425	10354	10200	10118	7931	10916	10123	10778	8572	11235	10971	9503	11550	16284	24987	27639	26133	25495	9738	11318	8853	10282
SPO11.3	17818	17680	17506	18523	22746	12912	18747	15887	15662	18731	17341	18908	20827	24251	16773	19572	20714	17106	18738	32678	76697	81407	80193	85623	33105	46175	37638	43852
SPO11.4	2442	1848	1958	2646	3364	1813	1853	2214	2182	1886	1846	2840	2706	3673	1659	2157	1851	1711	2032	4217	11441	12140	12202	12940	4022	6724	5703	6386
SPO11.5	8758	9005	9636	8806	12855	5954	8269	5988	6860	10220	8430	9326	9696	12910	8058	9764	8893	7081	9284	13139	41131	43580	43291	46207	13877	21945	18214	20325
CIB1.1	1545	1118	1471	1556	1521	1000	1505	1070	1486	1229	1275	1800	2320	2117	1518	1270	995	1054	1005	1979	6120	6576	6607	6897	2710	3737	3077	3511
CIB1.2	1142	1198	1055	1404	1256	714	1137	1415	782	1292	951	1295	1259	1266	847	1607	1284	976	1273	2715	1929	2250	2064	1900	849	896	729	855
CIB1.3	4203	4414	3899	4095	4723	2053	3949	3298	3881	3312	3001	3949	2572	5269	2964	2948	3588	2636	4079	5522	11588	13150	12737	13018	6488	7116	5676	6614
CIB1.4	161	413	154	549	702	248	530	313	473	373	104	310	237	647	245	572	356	398	437	891	750	818	796	750	330	316	244	256
CIB1.5	965	986	859	722	1269	505	713	1222	863	1291	1027	1137	802	1254	818	1167	1367	870	1309	1901	1200	1397	1301	1156	555	538	383	534
MTAP7.1	720	800	813	647	790	757	755	698	773	838	753	1163	818	879	735	817	865	545	1087	1197	1043	1310	1213	979	505	493	391	431
MTAP7.2	1988	2130	1895	1671	2349	1527	1974	2066	2534	2196	1934	1737	1730	2701	1538	3081	2639	1358	2494	4539	2052	2405	2118	1875	1102	1006	786	925
MTAP7.3	2323	3030	2404	2786	2194	2206	2489	2322	2350	3152	2612	2645	2309	2662	2445	2176	2523	2460	3080	4159	5040	5627	5241	4769	1899	1918	1408	1711
MTAP7.4	2987	3703	2731	2597	3467	2435	2711	3353	2460	3072	2907	2673	2552	4041	2512	3274	3171	2612	2907	5215	5536	6333	5803	5259	3089	3319	2492	3089
MTAP7.5	325	76	128	138	198	114	166	125	157	198	130	202	266	243	150	144	114	194	160	355	1130	1231	1177	1228	921	980	829	884
PYGO2.1	3878	5003	4006	4590	4779	3096	4431	4457	4329	4711	4116	5140	4954	5633	3468	4124	5667	3750	6171	7980	9270	10506	9894	9189	3414	3681	2835	3312
PYGO2.2	2347	2387	2112	2058	3336	1907	2805	2151	2578	2110	1788	2735	1886	2953	1495	2533	2861	1597	2268	3360	7375	8125	7794	7852	2599	3280	2530	2906
PYGO2.3	2518	2770	1959	1962	2877	1226	1860	1743	2373	1565	1733	2206	2064	3400	1507	1778	2348	1838	2097	2045	8965	9680	9609	9953	5481	6263	5200	5986
PYGO2.4	1823	1655	1131	1027	1568	740	1525	1409	1671	1588	1354	1746	1877	1316	1399	1409	1692	1281	1929	2021	4294	4692	4611	4522	3583	3491	2788	3226
PYGO2.5	2792	2963	2789	1741	3373	1916	2314	2583	2162	3240	1638	2838	2332	2907	2159	2880	3399	2289	2548	3979	4154	4793	4496	4079	1923	1858	1456	1717
TBPL1.1	995	1297	1066	1101	1496	1189	1316	1352	1127	1138	1030	1650	775	1391	1061	1635	1478	1293	1513	2831	2069	2345	2244	1967	806	870	637	795
TBPL1.2	4279	5301	4858	4317	5162	2430	3699	3777	5592	2836	4341	4557	5275	6479	4007	4657	4610	4111	4057	8258	28122	29358	29343	31900	9024	16015	13771	15128
TBPL1.3	619	886	721	441	1092	620	291	592	583	910	390	705	825	898	527	951	1254	684	762	1208	2465	2567	2495	2581	959	1379	1059	1199
TBPL1.4	60625	69757	61831	66772	78450	46814	65264	58366	66651	70887	54489	70566	66605	82505	59965	71572	77068	61061	77924	127799	203553	219850	213648	219695	110669	129081	105465	119480
TBPL1.5	614	937	552	393	696	777	505	485	629	358	449	690	420	718	792	745	422	547	527	950	1209	1406	1324	1279	719	705	578	722
SH2B1.1	4098	3727	3118	2995	3893	2701	2810	3931	3474	4132	3575	4138	3399	3819	3399	4724	4310	3509	4941	6593	5310	6309	5777	5213	3569	3088	2492	2881
SH2B1.2	276	514	631	309	467	642	515	590	971	467	447	708	615	649	430	902	892	436	762	1517	517	550	509	490	468	339	287	331
SH2B1.3	340	366	425	496	540	260	357	521	553	457	627	710	397	641	404	625	733	309	558	1059	741	852	782	647	319	283	246	255
SH2B1.4	477	334	509	792	441	143	410	227	322	379	476	599	303	674	344	436	472	149	331	1034	400	505	494	405	219	186	138	172
SH2B1.5	828	696	403	517	583	113	486	329	525	241	319	533	356	534	298	731	265	229	445	799	1981	2117	2162	2121	993	1192	889	1107
TSN.1	4728	4258	5457	4341	5627	2802	5325	3529	4470	4213	4868	6076	5855	6975	6089	5019	6275	3455	5877	8770	23015	24459	24296	25796	7689	13076	10589	12153
TSN.2	2424	2123	2457	2247	2477	2040	2874	2533	3012	2517	2203	2081	1761	2266	2043	2882	3642	2113	3328	4934	4050	4559	4292	3763	1576	1655	1363	1490
TSN.3	5628	7977	4534	5028	7114	3319	4401	4102	5830	5593	4897	7297	6166	6984	4646	6650	5751	5222	6729	9323	21046	22842	21810	22233	7342	10012	7894	9086
TSN.4	1920	2847	1152	1696	3808	1387	2333	1941	2398	2036	1926	2686	2610	2084	2327	2430	2618	1832	2529	4542	5449	5999	5737	5410	1723	2016	1514	1865
TSN.5	6297	5386	5923	5085	4544	3845	3920	4346	4627	5762	5401	7146	6519	6725	5365	6407	5946	4432	5294	8406	17169	18334	18219	18743	12167	13577	11684	12744
SIRT1.1	9608	11308	8032	10951	11462	6785	10898	8276	9778	9770	9948	10450	9545	12609	8987	11317	12392	9715	11056	18501	28737	32276	30007	29464	11653	13513	10579	12263
SIRT1.2	4527	4120	5999	4863	5948	4069	4437	4491	4626	5592	4918	5427	5763	6890	5330	5686	5726	5245	5829	8088	28335	29869	29414	31635	9034	15037	12598	14204
SIRT1.3	10962	14888	10865	9526	16239	7858	11112	9807	10023	11837	9733	13990	12641	15085	11127	11056	11818	9995	10390	16771	56755	59841	59792	64667	21475	35258	29573	34106
SIRT1.4	1910	2049	2987	1840	2310	1612	1833	1394	1493	2069	1946	1722	1635	2363	1845	2024	2126	1631	1738	2923	7348	8104	7969	7975	2728	3912	3205	3597
SIRT1.5	6753	7134	5754	5670	7433	3667	5102	5263	5850	6093	6088	7379	7141	9347	5196	5740	6442	5467	5723	10653	22821	24467	23945	25212	9369	13418	11047	12205
VDAC3.1	623	478	362	1119	520	424	811	509	448	585	391	237	545	651	565	609	1069	610	630	901	1508	1680	1673	1693	664	918	713	806
VDAC3.2	437	683	777	655	1162	495	680	622	564	587	889	797	1175	1531	835	828	1181	732	916	1745	3715	3945	3824	3964	1138	1908	1522	1748
VDAC3.3	40	33	29	35	65	39	123	42	23	92	39	52	41	94	93	34	59	29	37	134	187	203	220	218	107	166	151	172
VDAC3.4	439	510	394	448	213	632	448	395	343	339	392	578	530	596	705	566	536	587	681	965	610	725	662	620	306	355	250	287
VDAC3.5	2466	3303	2594	2818	3466	2251	3157	2428	2313	2910	2485	3263	3541	3342	2603	3174	4090	2623	2878	5373	7998	8825	8393	8367	2112	3006	2340	2790
APOC4.1	473	197	231	317	365	136	184	398	201	202	186	236	239	310	149	597	329	213	534	399	689	755	717	658	492	452	342	419
APOC4.3	2610	2644	1556	2393	2453	1929	1753	2158	2150	2740	2255	1771	1951	2625	2232	2107	2945	1886	2466	3575	4422	5305	4744	4479	2015	2202	1727	2064
APOC4.4	61	12	22	5	62	13	28	0	0	9	13	27	0	62	12	98	18	32	32	131	26	32	18	28	19	8	11	14
APOC4.5	229	101	56	1	188	44	119	0	0	72	324	163	1	205	53	165	117	68	46	0	217	252	250	210	90	131	75	86
APOC4.6	440	344	524	292	652	504	590	365	203	611	409	232	601	828	498	354	783	537	740	1043	1302	1344	1412	1345	505	580	497	540
LCE1I.1	1048	1037	1104	1530	1728	1002	1070	1720	1748	1415	1091	2222	1701	1730	2089	1327	1473	1145	1698	2545	3241	3625	3512	3353	974	1170	931	1026
LCE1I.2	352	450	227	210	172	234	309	183	525	274	475	288	237	204	270	361	565	322	386	669	465	520	469	396	248	209	188	216
LCE1I.4	847	894	764	703	535	1245	673	623	862	812	377	801	892	773	643	896	1237	563	948	1705	1025	1281	1181	1053	554	475	387	470
LCE1I.5	924	755	1062	1078	580	673	784	1304	1042	585	943	973	593	693	688	1219	820	676	798	1424	1220	1511	1319	1162	836	702	565	615
MMP3.1	4913	6339	6212	6069	8628	4073	5545	5845	6950	5572	5312	8518	6396	7744	6811	6647	6676	5130	6550	10505	37438	39329	39180	42349	10557	20798	17311	20114
MMP3.2	675	712	605	971	1196	851	787	500	762	453	846	674	878	881	595	694	647	783	720	1105	1846	2145	1999	1942	719	851	683	778
MMP3.3	5563	5418	4257	4337	5905	4575	4008	4870	4327	6002	4424	5849	5156	5993	5425	6366	7063	5318	6969	9197	10576	11553	10946	10868	2708	3660	2803	3314
MMP3.4	1131	750	581	422	1143	782	1006	878	1195	905	442	666	1025	741	862	899	1236	511	1125	1755	1935	2007	1899	1969	889	974	826	916
SCRG1.1	950	1365	1204	808	1110	1136	1072	1241	1490	621	1148	1421	968	2203	1449	1566	1259	1036	1454	2076	2755	3051	2761	2592	849	1006	780	897
SCRG1.2	264	304	124	295	175	117	334	384	280	417	125	284	126	307	388	436	214	296	310	778	338	367	360	291	129	153	100	121
SCRG1.3	3446	2917	2926	3804	3575	2524	2772	3385	2408	3011	3622	3738	3016	4965	2666	2974	3234	2670	4725	6667	6848	7749	7285	6979	4778	4838	3778	4442
SCRG1.4	1635	1465	1452	1598	1907	861	1575	1024	1219	1417	1274	1580	1582	2118	1272	1761	1818	1171	1745	3391	2838	3318	3060	2821	879	1014	831	959
SYT4.1	2356	3507	2687	2739	3388	2005	2641	1509	1937	2594	2489	3025	3001	3875	2398	2531	3473	2192	2604	4611	5507	6008	5722	5471	1670	1979	1675	1884
SYT4.2	2320	2540	2199	2585	2571	1262	1715	2335	2088	2759	2364	2924	2319	3364	2403	2749	3070	2278	3324	4178	3895	4473	4332	3764	1207	1372	1153	1352
SYT4.3	1015	1178	773	1001	1087	668	384	1020	919	1209	1363	1543	1221	1503	1084	1622	1121	1048	1343	2250	2035	2425	2194	1961	538	602	504	599
SYT4.4	1329	1636	1386	1405	1376	1207	1115	1691	1613	1926	1514	2466	1646	2126	1238	1665	2377	1199	1589	2717	5109	5717	5249	5406	2082	2698	1946	2260
SYT4.5	270	82	24	169	293	89	12	195	278	127	200	131	118	148	164	326	256	137	209	291	257	308	300	254	137	120	119	132
TFF3.1	394	917	632	423	379	402	508	712	596	507	721	803	509	655	908	874	762	727	763	1738	880	1015	982	781	277	267	233	271
TFF3.2	924	886	882	797	1166	607	482	815	849	885	634	1484	1352	1305	650	854	724	674	1839	1607	2122	2358	2281	2095	1298	1341	1062	1231
TFF3.3	1431	1778	1190	1403	1291	738	1375	655	1391	1606	761	1194	1253	1850	1048	1647	2072	1203	1341	963	1896	2029	1973	1828	1418	1361	1087	1255
TFF3.4	4882	5535	4272	4592	6273	3265	4267	4052	4465	5201	4356	4626	4696	6149	4279	5273	6609	5375	6263	8175	17931	19681	19075	19516	7962	10573	8437	9311
TFF3.5	2082	3228	2605	2740	3670	2522	3071	2670	2118	3633	2424	3165	3524	3194	2303	3367	2942	3112	4119	6017	8430	9125	8931	8798	3990	4908	3911	4485
TNFSF4.1	7010	7118	6637	7966	10667	4682	7377	6341	5005	6022	6051	8306	8538	8140	6827	7138	7420	5841	5581	10192	48790	51137	50911	54704	18833	29493	23833	28541
TNFSF4.2	2501	3178	2237	2210	3704	1908	2244	2372	3201	2818	2223	3823	3306	3282	2384	3439	3437	1753	2282	4309	4663	5241	5102	4539	1769	1939	1619	1877
TNFSF4.3	41	53	33	99	29	122	132	80	41	141	34	94	114	70	0	131	125	20	297	46	139	181	156	151	89	79	56	73
TNFSF4.4	534	993	760	560	920	664	675	995	552	868	726	1323	638	1012	442	556	844	578	1030	1693	2915	3173	3148	3440	1215	1733	1436	1628
TNFSF4.5	1707	1261	1150	1262	1775	864	1533	1397	1011	666	1153	1481	1056	1618	1019	1282	1695	992	1642	1738	3323	3861	3616	3656	1212	1543	1191	1415
TYRP1.1	2565	1928	2365	2240	2807	1884	2165	2211	1879	3207	2222	2695	2756	2957	2332	2296	3481	1704	3597	4489	6991	7773	7560	7359	2665	3173	2530	2776
TYRP1.2	4949	5002	5692	5675	7176	3261	6204	5243	6315	5478	4699	7375	7799	7502	5367	6309	6961	5228	6169	10717	20552	22173	21803	22011	5031	8569	6697	7778
TYRP1.3	1375	1799	2170	1646	1646	946	1570	1723	1293	1471	2016	2283	1836	2146	1367	2113	2361	1237	2503	3624	3735	4233	3938	3741	1435	1640	1300	1517
VAMP7.1	10119	13342	11493	12033	16463	8706	11113	8676	11156	12145	10476	13183	12341	15821	11370	11421	13807	9947	12682	19673	64788	69432	68256	71984	18984	30396	24949	27784
VAMP7.2	568	717	757	395	1330	498	637	344	945	968	759	731	828	1611	769	918	1022	1548	1436	1876	2569	2862	2706	2740	966	1262	1023	1245
VAMP7.3	509	766	608	604	491	731	1053	771	857	961	536	889	692	740	873	901	1328	718	1240	1610	935	1060	952	792	304	290	240	286
VAMP7.4	989	1131	736	952	1439	466	983	1045	692	1262	859	1105	675	1282	475	1057	1047	661	1026	1098	2764	2968	2897	3024	1181	1596	1210	1494
VAMP7.5	281	449	270	484	220	308	74	185	249	243	121	55	368	206	95	35	146	217	337	505	1461	1506	1457	1597	642	888	789	911
VAMP7.6	2151	2843	2227	1830	5119	1634	2707	2318	2835	2654	2862	3283	2716	3437	2321	3398	4038	2144	3131	5474	5584	6309	6018	5697	2100	2310	1850	2153
VAMP7.7	2698	2953	2246	2479	2902	2259	3108	2765	2624	3318	2719	3183	2489	3287	3090	2918	3203	2765	3349	7013	4982	5678	5300	4778	1792	1930	1446	1690

## Sheet: Pilot shRNA pool experiment 2.t
	shRNA pool PCR lib1	shRNA pool PCR lib2	shRNA pool PCR lib3	shRNA pool PCR lib4	testis rep1 lib1	testis rep1 lib2	testis rep1 lib3	testis rep1 lib4	testis rep2 lib1	testis rep2 lib2	testis rep2 lib3	testis rep2 lib4	testis rep3 lib1	testis rep3 lib2	testis rep3 lib3	testis rep3 lib4	testis rep4 lib1	testis rep4 lib2	testis rep4 lib3	testis rep4 lib4	testis rep5 lib1	testis rep5 lib2	testis rep5 lib3	testis rep5 lib4
BAX.1	280	223	198	180	536	387	494	633	278	246	174	230	242	178	252	185	223	173	129	153	323	276	301	167
BAX.2	5332	4544	4318	4110	5356	6223	5736	5390	4841	4322	3241	4225	4227	3149	4571	3420	4027	3504	2896	3219	4770	3502	5172	4057
BAX.3	8018	6804	6178	5512	11307	9031	9314	8405	6425	5373	4251	5392	5438	4210	5526	4395	4975	4260	3583	3898	6779	4424	5840	5915
BAX.4	21837	21435	18548	22681	14590	14414	14653	13428	14243	12316	9700	11991	11360	8432	11590	8512	10819	9714	8234	9251	12254	7838	10376	11760
BAX.5	6924	6337	5646	5279	8035	7740	6694	7587	6879	5774	4671	5900	5700	4512	6080	4627	5163	4451	3751	4192	5913	4097	5274	5952
CSF1.1	548	437	416	389	500	398	458	400	542	381	313	391	374	318	373	340	408	331	287	332	403	366	170	389
CSF1.2	17315	16570	14324	15853	13420	12851	13152	12750	14119	11665	9583	12312	12442	9607	13038	9626	12124	11181	9427	10556	11342	7088	11699	11267
CSF1.3	1319	1095	1009	946	1422	1951	1694	1736	1469	1273	954	1321	1217	927	1252	954	1021	877	718	799	1115	989	1252	1164
CSF1.4	12972	12322	10522	12766	7705	7827	7988	8471	9062	7880	6216	8025	7810	5906	7854	5558	7667	7193	6128	6906	7367	4745	6235	5576
CSF1.5	1377	1369	1179	1346	1249	1188	829	771	1258	1088	845	1108	1007	798	991	768	1061	944	790	909	552	567	998	849
KIT.1	9120	9161	7578	10657	4788	3871	4610	4316	4084	3365	2644	3292	3604	2612	3567	2731	3155	2914	2429	2882	3875	1792	2711	2658
KIT.2	3548	3248	2896	2950	3810	3733	3487	3880	3586	3145	2450	3013	2929	2194	2942	2162	2745	2243	1957	2226	3284	2030	1996	3001
KIT.3	10528	9785	8678	9651	7876	8768	7067	9832	7215	6129	4835	5942	6307	4774	6563	4871	6513	5799	4895	5604	7571	4976	5649	5908
KIT.4	3799	3528	3140	3011	4141	3368	3073	4014	4274	3495	2904	3622	3505	2680	3694	2604	3179	2809	2399	2600	3719	2036	3105	3055
PIN1.1	1670	1276	1227	1007	2222	1763	2009	2278	1364	1201	885	1123	1120	941	1326	954	1019	835	714	720	1562	1221	1571	1138
PIN1.2	4421	4345	3690	4068	3751	3429	4044	3396	3170	2808	2346	2816	3033	2234	3053	2276	2743	2422	2086	2407	3218	1777	2642	2217
PIN1.3	1586	1366	1289	1078	2073	2413	2538	2388	1892	1697	1187	1570	1799	1319	1780	1424	1612	1313	1030	1193	1662	1382	1506	1606
PIN1.4	7426	6817	6062	6052	8372	7382	8118	7646	5038	4526	3319	4291	4139	3300	4401	3358	4348	3616	3048	3300	5430	3959	5625	5633
PIN1.5	27142	26595	22953	27749	19257	18385	17216	16920	18086	15642	12485	15916	15952	11397	16222	11783	14242	12838	11081	12526	17130	9834	14535	15983
CPEB1.1	3695	3165	2927	3110	5034	4516	4226	4194	3838	3235	2621	3271	3035	2370	3327	2393	3262	2692	2350	2440	3135	2269	2281	3483
CPEB1.2	20425	19485	16799	18834	16828	19135	17053	18720	16081	13761	10678	13934	14531	10742	14645	10617	12619	11381	9494	10874	15399	8807	11949	14424
CPEB1.3	18283	17939	15258	18747	13869	13890	11603	13968	13950	11987	9659	11840	12269	9024	12278	9244	11639	10625	9086	10096	10710	7333	10474	10249
CPEB1.5	37338	36681	30993	38648	23981	26009	21417	24401	23564	19873	16150	20169	19800	14637	20596	14828	17991	16710	13883	16378	19860	12691	16056	15821
GNPAT.1	16930	16369	13956	16543	11916	12159	10838	11881	10290	8642	6768	8663	8413	6197	8335	6221	7923	7482	6098	7278	8981	6783	8924	9802
GNPAT.2	24713	23799	20545	24481	20449	19465	18812	20759	16684	14373	11343	14293	13975	10763	15068	10792	13854	12832	10309	11701	14797	9819	15091	14540
GNPAT.3	13434	12963	11218	13539	9564	9111	8111	7994	10213	8708	7046	8922	9231	6783	9560	7094	8511	7866	6641	7443	8559	4918	8258	7661
GNPAT.5	12078	11148	9905	10650	9435	10994	11757	10907	9447	8002	6284	7992	7678	5696	7773	5860	7713	7226	5726	6877	8406	5659	6699	8064
MLH3.1	659	588	535	497	953	947	1043	892	642	593	442	639	624	446	585	449	576	480	418	401	657	357	742	662
MLH3.2	7826	7707	6765	7874	4818	4930	4331	5038	6172	5353	4353	5310	5316	3933	5637	4038	5297	4878	4130	4731	4431	2929	3592	4838
MLH3.3	1294	1267	1028	1210	914	1522	820	1013	891	735	605	723	788	595	842	617	808	739	575	705	627	421	1025	664
MLH3.4	2580	2479	2145	2062	2866	3740	2743	3413	2452	2040	1612	2211	2263	1753	2230	1731	2027	1633	1425	1530	2331	2223	1954	2466
MLH3.5	6842	6704	5673	7037	4077	4507	3879	4166	3795	3303	2551	3210	2871	2149	3028	2300	3272	2916	2505	2819	4025	2171	3866	3365
SPO11.1	417	370	382	341	406	386	348	254	444	389	283	377	435	311	410	320	353	324	262	281	506	323	411	376
SPO11.2	15415	13879	12343	12188	16568	15097	16032	15920	13073	11149	9110	11034	11010	8326	11294	8271	10684	9240	7658	8624	12463	7754	10177	11417
SPO11.3	45283	43912	37456	43726	34769	35642	32414	33430	29299	25296	19974	25268	26308	19985	26825	20033	24836	22552	18945	21696	27847	18656	23480	24836
SPO11.4	5955	5917	4935	6326	3603	3688	2596	3129	4061	3348	2754	3477	3615	2673	3742	2606	3255	2900	2509	2856	3465	2219	2350	3217
SPO11.5	23682	23408	19813	24821	16185	16803	13955	13944	17255	14250	11513	14761	14261	10409	14491	10786	12287	11384	9494	10744	14210	8250	10879	12642
CIB1.1	3279	3244	2879	3387	3029	2707	2365	2240	2241	1734	1441	1786	1931	1587	2061	1403	1844	1696	1398	1590	2108	1199	2605	1687
CIB1.2	1473	1213	1127	1113	1510	1762	1825	1932	1388	1304	972	1218	1338	1022	1360	1029	1115	975	844	942	1218	1003	943	1482
CIB1.3	7789	7281	6244	6832	6855	6475	6494	6313	5661	4551	3759	4722	4586	3556	4719	3637	4681	4270	3381	3995	6223	2313	3630	5032
CIB1.4	500	478	420	349	317	541	393	356	460	370	282	374	361	315	386	266	367	347	273	287	476	220	330	304
CIB1.5	1128	949	830	810	1296	1397	1568	1240	1059	928	673	926	938	694	1047	696	844	648	570	633	1196	683	794	974
MTAP7.1	314	267	246	286	294	465	245	466	345	237	197	264	267	187	301	217	264	229	170	169	211	150	150	307
MTAP7.2	1953	1588	1493	1291	2608	2950	2821	2825	2439	2140	1461	2035	2095	1601	2130	1690	1867	1495	1190	1351	1794	1574	1751	1960
MTAP7.3	3248	2742	2523	2408	3671	3127	3176	3534	2349	2017	1683	2009	1961	1488	2079	1537	1981	1675	1362	1630	2490	1708	1647	2598
MTAP7.4	4010	3409	3102	2793	4566	4086	4453	5262	3075	2741	2151	2722	2377	1909	2539	1897	2345	1958	1721	1958	4052	2864	2151	2888
MTAP7.5	867	796	716	876	188	300	253	305	383	321	305	300	269	202	317	192	340	303	323	285	177	171	187	239
PYGO2.1	6170	5563	4856	4911	5574	6271	5728	6104	5403	4604	3762	4623	4858	3644	4709	3643	4445	3724	3107	3361	5140	4339	4130	5310
PYGO2.2	3850	3554	3096	3478	2776	2965	3081	3308	2346	1966	1441	2118	2007	1388	1981	1510	1982	1739	1359	1566	2175	1553	1723	2072
PYGO2.3	5576	5386	4650	5455	3590	3343	3919	3664	4002	3594	2797	3430	3062	2344	3216	2278	3228	3034	2612	2751	2475	1957	2350	3214
PYGO2.4	2218	2144	1789	1913	1896	1598	1910	2433	2061	1815	1425	1741	1758	1407	1946	1360	1468	1465	1208	1264	1349	713	1562	1512
PYGO2.5	3601	3224	2818	2743	3332	3889	4008	3888	3317	2722	2079	2776	2632	2029	2710	2046	2268	1888	1686	1837	2844	1813	1829	3466
TBPL1.1	1262	1159	1012	937	1081	1533	2008	1617	1159	985	823	1041	1033	731	1054	814	999	825	668	844	1261	1308	1020	1332
TBPL1.2	15828	15679	13295	17560	9367	10748	9098	12056	8389	7156	5699	7231	7135	5358	7145	5487	6664	6081	4863	5629	7498	5811	6064	7460
TBPL1.3	1472	1424	1278	1294	1184	1346	1296	1121	1246	1063	844	1021	1174	773	1232	870	1128	1000	855	979	1182	819	655	1327
TBPL1.4	13465	12573	11055	11780	13357	12502	13558	13664	11407	9666	7804	9711	10279	7873	10583	7822	9148	8167	7005	7742	9923	7475	8852	9993
TBPL1.5	912	860	745	758	1071	776	758	882	881	737	572	761	695	527	770	583	685	552	473	617	850	650	441	756
SH2B1.1	4233	3411	3176	2909	5103	5009	3850	5103	4239	3646	2968	3618	3705	2988	3987	3028	3435	2889	2374	2656	3288	2611	2996	3335
SH2B1.2	521	395	385	359	614	665	507	879	528	540	394	478	507	395	536	438	396	383	285	316	403	302	243	701
SH2B1.3	511	480	420	354	778	584	815	527	564	451	356	455	474	402	485	401	439	394	292	323	438	361	495	605
SH2B1.4	368	323	286	272	789	327	796	421	362	394	232	341	323	256	324	238	297	251	237	222	372	325	328	231
SH2B1.5	856	852	681	840	378	626	411	537	599	545	314	476	494	349	456	389	492	425	385	444	838	318	401	1014
TSN.1	9567	9604	7940	10203	5348	7225	6594	6858	7090	6188	4796	6309	6759	5087	6773	5196	6018	5563	4486	5241	4622	4304	5040	3925
TSN.2	3063	2684	2318	2169	2997	3179	2999	3350	2578	2331	1762	2248	2346	1848	2435	1824	2287	1925	1538	1768	2450	1392	2302	2549
TSN.3	10217	9898	8491	9582	8813	8141	7985	8915	7042	5950	4718	6308	6440	4817	6774	4846	6343	5758	4673	5411	7517	4293	5486	6359
TSN.4	3823	3342	3027	3042	3941	3685	3207	4225	2881	2528	1903	2440	2315	1821	2476	1884	2372	2030	1692	1903	2708	1957	2613	3224
TSN.5	9663	9164	8142	9224	5606	6830	6549	6316	7604	6911	5305	6412	6685	4851	6855	5057	6253	5642	4700	5390	4844	3895	5248	5529
SIRT1.1	15948	14576	12811	12788	15249	14335	13619	14878	11936	10131	8190	10176	10408	7792	10403	7924	9200	8078	6660	7560	10504	8015	9612	9882
SIRT1.2	14179	13528	11658	14937	9301	9492	8418	9327	8244	7248	5740	7067	7318	5683	7555	5519	6900	6555	5282	6025	6465	4994	5781	6314
SIRT1.3	26956	26359	22226	28133	18972	17998	16251	17408	16161	13815	11147	13626	14527	10950	14806	10930	12922	11761	9987	11002	13545	9483	13383	13602
SIRT1.4	3306	3170	2771	3035	2799	2797	2857	3241	2255	1815	1555	1932	1930	1447	2095	1513	1963	1801	1491	1735	2444	1450	1890	1842
SIRT1.5	16856	16272	13959	16936	12801	12282	12692	12565	13236	11146	9177	11593	10409	7929	10906	7928	9779	8830	7538	8382	9856	7134	10763	9573
VDAC3.1	851	752	733	762	650	969	738	930	726	595	447	676	659	528	623	463	512	568	480	498	731	356	608	499
VDAC3.2	1681	1635	1397	1631	1385	1194	1066	1447	1435	1259	922	1206	1183	871	1359	901	1161	1064	899	989	951	1200	913	1309
VDAC3.3	88	108	67	112	30	71	95	55	53	39	38	57	20	28	39	31	32	44	23	17	18	8	65	14
VDAC3.4	387	355	308	267	416	341	338	301	400	373	259	337	387	310	390	312	317	268	247	275	522	451	274	302
VDAC3.5	4654	4254	3621	4083	4564	4847	4472	5151	3494	2989	2297	2919	3130	2264	3198	2436	2655	2366	1933	2256	2690	2244	3390	3938
APOC4.1	404	355	288	314	655	362	627	543	444	351	235	372	301	197	286	266	303	287	225	265	277	343	392	209
APOC4.3	2724	2516	2219	2122	2629	3353	2619	3005	2539	2127	1703	2153	2065	1697	2174	1691	2026	1728	1483	1621	2307	1732	1829	2201
APOC4.4	31	23	31	19	139	40	110	106	28	24	17	16	28	31	21	25	17	16	13	16	2	4	25	52
APOC4.5	236	197	193	191	197	335	290	279	210	175	119	148	149	108	169	141	185	147	129	134	271	145	67	103
APOC4.6	580	524	469	483	643	608	738	892	483	490	330	389	413	374	453	317	480	370	326	342	599	397	596	830
LCE1I.1	2129	1951	1700	1732	2157	2256	2387	2075	2004	1617	1289	1628	1771	1278	1828	1400	1779	1468	1275	1343	1661	1059	1648	1723
LCE1I.2	301	297	243	212	370	374	293	370	285	246	197	223	233	218	304	222	266	223	202	192	166	171	144	198
LCE1I.4	825	730	725	581	1121	1160	1111	912	817	655	554	636	711	525	701	608	630	509	475	504	771	476	627	767
LCE1I.5	1003	859	800	695	1154	1303	1179	1281	972	881	626	842	839	611	904	747	779	630	578	618	686	397	646	891
MMP3.1	20208	20595	17506	22647	11760	11766	10366	11048	11367	9700	7889	9603	9657	6885	9817	6868	8954	8169	7054	7878	9088	5964	8856	8960
MMP3.2	1244	1124	983	1036	912	996	949	901	850	685	515	712	771	580	813	590	854	722	577	641	905	516	646	623
MMP3.3	4681	4135	3657	3950	4812	5114	4235	5480	4421	3907	2813	3702	4083	2925	4126	3081	3639	3124	2705	2854	3950	3403	3323	5385
MMP3.4	1121	1011	863	914	1107	784	1320	1061	1032	934	682	908	881	702	914	686	857	764	687	665	652	605	628	829
SCRG1.1	2316	1962	1831	1753	1977	1875	2989	1992	2116	1796	1371	1819	1926	1537	1955	1485	1789	1574	1304	1414	2053	1676	1646	1660
SCRG1.2	264	249	214	224	495	468	387	383	248	245	179	234	246	181	203	191	219	158	154	171	105	94	275	302
SCRG1.3	5179	4650	4167	4153	5839	4852	4805	5504	4503	3885	3019	3753	3769	2919	3894	2736	3712	3256	2703	3005	3536	2527	3307	3752
SCRG1.4	2349	2196	1947	1869	2878	2230	2617	2670	2110	1905	1500	1796	1801	1434	1920	1535	1811	1490	1294	1498	2069	1147	1456	2236
SYT4.1	3600	3347	2902	3151	3755	3930	2781	4032	3047	2662	2106	2680	2610	2015	2838	1995	2453	2092	1753	1989	3089	1994	2585	2796
SYT4.2	2554	2248	2094	1999	2668	2815	2848	2809	2164	1880	1498	1900	1874	1566	1999	1502	1829	1524	1313	1401	1981	1509	1994	2243
SYT4.3	1499	1392	1151	1286	1446	1288	1319	1357	1038	881	705	915	822	703	1009	733	887	759	564	665	977	701	677	1120
SYT4.4	2629	2427	2056	2384	1940	2160	2252	1982	1640	1458	1293	1438	1453	1050	1522	1077	1578	1367	1088	1362	2118	1118	1278	1516
SYT4.5	179	141	141	136	126	211	140	154	159	132	90	146	159	105	171	108	140	113	109	94	200	73	244	257
TFF3.1	779	742	618	585	1116	1052	860	1174	584	505	354	475	519	423	505	387	483	372	289	315	782	582	534	492
TFF3.2	2040	1812	1642	1680	1955	1991	2111	1824	1667	1509	1128	1427	1443	1111	1511	1133	1382	1298	1138	1166	1916	756	1668	1180
TFF3.3	1521	1312	1137	1041	2093	1413	1867	1929	1493	1263	953	1334	1191	901	1120	875	1120	901	801	928	1513	837	1179	1231
TFF3.4	10468	10122	8834	9904	7431	9647	8137	9545	9814	8550	6806	8362	8325	6045	8263	6151	7640	7043	5820	6624	7578	4851	8101	7147
TFF3.5	6203	5633	4828	5147	6387	5510	4875	4781	4504	3897	3086	3946	3482	2815	3698	2751	3707	3289	2749	3023	4841	3546	4056	3564
TNFSF4.1	23944	23426	20021	26219	13022	15271	12313	14422	12372	10561	8583	10910	10434	7929	10770	7608	10819	9922	8332	9717	11172	7269	9773	11181
TNFSF4.2	2958	2696	2420	2431	2748	3485	3317	3217	2724	2470	1903	2418	2734	1971	2619	2110	2333	1965	1714	1862	2321	1893	2226	2696
TNFSF4.3	119	92	80	81	85	20	126	125	68	89	43	83	66	33	101	51	60	50	46	38	130	74	131	33
TNFSF4.4	1748	1623	1431	1648	982	796	1401	1269	1184	1081	886	1147	1194	853	1109	838	1161	1075	836	970	812	1072	687	1251
TNFSF4.5	2119	2009	1723	1830	1709	1966	1658	1923	1644	1357	1157	1389	1495	1265	1559	1248	1527	1393	1091	1285	2221	1268	1214	1445
TYRP1.1	4148	3870	3366	3679	2652	3682	3153	2865	2487	2247	1608	2327	2189	1540	2142	1663	2272	2016	1705	1925	2939	1672	3016	2006
TYRP1.2	11202	10841	9021	11400	8072	9181	8050	9029	8143	7013	5412	7248	7757	5737	8029	5885	7013	6285	5139	5861	7624	5170	6226	6479
TYRP1.3	2269	2194	1806	1988	1684	2097	1668	1543	1946	1704	1304	1528	1578	1225	1684	1285	1623	1431	1173	1237	1760	909	1412	1665
VAMP7.1	32936	32663	27493	34317	22044	25702	22186	21628	19449	16054	12923	16774	16276	12398	16786	12442	15576	14248	11994	13607	17689	11695	15843	15687
VAMP7.2	1678	1571	1350	1522	1213	1622	1600	1418	1583	1318	1020	1334	1389	1081	1490	1069	1349	1181	962	1086	1294	566	907	1117
VAMP7.3	898	714	684	580	845	1388	639	1604	822	677	501	677	733	615	772	637	655	492	470	485	1121	648	578	756
VAMP7.4	1671	1628	1364	1533	1137	1484	1301	1311	1373	1321	959	1185	1232	881	1300	907	1101	963	779	939	1295	827	1100	1031
VAMP7.5	648	623	569	609	76	219	346	457	413	321	299	321	354	289	388	242	345	340	286	307	128	165	407	368
VAMP7.6	3716	3301	2835	2947	3206	3030	3187	3562	3150	2602	2008	2515	2594	2049	2617	2039	2458	2145	1938	1991	2346	1625	2332	2317
VAMP7.7	4033	3522	3161	3157	3638	4107	3905	3900	2691	2282	1755	2361	2546	1969	2540	1982	2472	2053	1637	2002	2708	2227	2602	2528

## Sheet: Pilot shRNA pool N2a cell line.
	Sigma-PCR-rep1_R1_001	Sigma-PCR-rep2_R1_001	Sigma-PCR-rep3_R1_001	Sigma-cell-line-passage0-rep1_R1_001	Sigma-cell-line-passage0-rep2_R1_001	Sigma-cell-line-passage0-rep3_R1_001	Sigma-cell-line-passage1-rep1_R1_001	Sigma-cell-line-passage1-rep2_R1_001	Sigma-cell-line-passage1-rep3_R1_001	Sigma-cell-line-passage2-rep1_R1_001	Sigma-cell-line-passage2-rep2_R1_001	Sigma-cell-line-passage2-rep3_R1_001	Sigma-cell-line-passage3-rep1_R1_001	Sigma-cell-line-passage3-rep2_R1_001	Sigma-cell-line-passage3-rep3_R1_001	Sigma-cell-line-passage4-rep1_R1_001	Sigma-cell-line-passage4-rep2_R1_001	Sigma-cell-line-passage4-rep3_R1_001	Sigma-cell-line-passage5-rep1_R1_001	Sigma-cell-line-passage5-rep2_R1_001	Sigma-cell-line-passage5-rep3_R1_001
BAX.1	93	77	99	59	89	64	108	102	120	156	151	69	144	127	128	142	250	125	202	136	191
BAX.2	1809	1505	1727	2112	2701	1862	2394	2407	3054	3215	3313	2416	2413	2328	2852	3086	3141	2218	3360	2681	3328
BAX.3	2669	2247	2394	2365	3069	1952	3144	2915	3920	3972	4232	2853	3378	3576	3859	4485	4907	3036	4827	4086	4255
BAX.4	9187	7951	8992	8788	10115	10248	9517	8502	11327	8984	9028	11237	5188	5246	7911	8782	6094	5444	7397	5845	9193
BAX.5	2518	1930	2226	1594	2355	1087	2827	2816	3470	3656	3714	2609	2945	2741	3313	3493	3625	2682	4322	3036	3652
CSF1.1	184	147	162	156	176	131	191	177	244	247	250	173	179	178	193	230	252	180	253	156	225
CSF1.2	6312	5538	6334	7285	7746	7547	8043	7239	9630	8390	8724	9258	5214	5282	6913	7677	5690	4439	7494	5855	8045
CSF1.3	430	361	377	638	774	450	900	887	1039	1148	1122	758	924	835	904	785	955	700	1357	869	1108
CSF1.4	5329	4651	5170	4068	5001	4739	5030	4482	6035	4963	4925	6196	2889	3044	4321	4888	3482	2851	4271	3583	4933
CSF1.5	543	449	516	555	651	539	596	584	742	688	687	722	390	344	556	608	367	374	596	397	677
KIT.1	3828	3571	4048	6080	6244	7602	5133	4124	5366	4070	4072	5052	2358	2059	3008	2931	2174	1801	3361	2305	3480
KIT.2	1408	1088	1117	1020	1276	751	1770	1646	2052	2113	2114	1740	1527	1409	1690	1915	1700	1597	2290	1534	2014
KIT.3	3979	3287	3912	4036	4629	3570	4307	4056	5341	4995	5125	4431	3770	3440	4206	4733	4394	3260	5390	3923	4921
KIT.4	1415	1104	1351	1468	1807	1058	1988	1873	2260	2383	2292	1899	1648	1480	1843	2032	1749	1466	2438	1610	2165
PIN1.1	542	408	431	440	684	276	874	815	1010	1034	1113	638	1019	939	972	1008	1314	671	1536	1046	1054
PIN1.2	1592	1516	1607	1636	1862	1872	1839	1660	2189	2047	2038	2054	1354	1199	1775	2162	1475	1140	1898	1302	1955
PIN1.3	577	429	508	585	771	466	807	744	960	912	1057	617	818	891	1017	968	1412	571	1217	1081	1183
PIN1.4	2838	2450	2561	3738	4772	2471	5443	5171	6333	6373	6196	5268	4505	3758	4549	5346	4267	2716	6623	4261	5039
PIN1.5	10856	10054	11017	11965	13378	13783	12853	11101	14435	12789	12765	14060	8094	7626	9740	10460	7851	7050	11666	8486	11014
CPEB1.1	1257	995	1124	834	1427	781	1556	1487	1817	1587	1699	1045	1558	1031	1616	1456	2125	1289	2374	1185	1834
CPEB1.2	7824	6442	7305	7007	8633	6514	9094	8330	11228	9918	9937	10948	6438	6209	8451	9731	7274	6414	9150	7074	9820
CPEB1.3	7578	6997	7832	8731	9644	10238	8827	7802	10069	8217	8533	9943	5112	5194	6973	7327	5446	4862	7435	5837	8174
CPEB1.5	15150	13689	15309	16027	17337	20786	16709	14775	19933	16289	16674	19574	10072	10479	13044	15163	11097	9337	14880	11591	15434
GNPAT.1	6204	5597	6270	6721	7485	8098	6999	6175	8279	6659	6647	7991	4029	4321	5775	6859	4733	4309	5848	5014	6682
GNPAT.2	9766	8453	9842	11709	12748	13362	11505	9799	13640	12211	12113	12589	8056	7900	10082	11122	8953	6764	11385	8658	11532
GNPAT.3	5056	4778	5314	6059	6796	7195	6471	5752	7530	6543	6343	7590	3974	3613	5021	5661	4190	3360	5579	4235	5736
GNPAT.5	4414	3769	4279	3744	4436	3691	4108	3735	5129	4850	5138	4091	3784	3778	4077	4956	4954	2968	5548	4217	4793
MLH3.1	236	180	191	154	247	138	253	240	324	307	318	201	297	286	261	347	409	249	405	336	353
MLH3.2	2986	2631	3040	3730	3726	4008	3856	3332	4424	3982	3898	4302	2410	2275	2923	3309	2587	2238	3435	2529	3471
MLH3.3	500	449	482	654	685	614	730	644	859	772	773	776	540	401	524	729	549	557	862	464	677
MLH3.4	968	720	841	514	782	416	1043	1084	1317	1347	1332	1066	1040	1126	1194	1468	1253	958	1372	1205	1462
MLH3.5	2669	2477	2798	4494	4558	3801	4586	3951	4933	4753	4427	4491	2738	2091	2745	3207	2488	1981	3945	2406	3401
SPO11.1	187	123	167	163	188	109	229	219	293	292	292	210	232	221	259	248	279	135	273	236	311
SPO11.2	5486	4647	5130	6733	7638	5329	7931	7213	9530	9738	9563	8111	7046	6009	7565	8537	7641	5756	10000	6688	8521
SPO11.3	17410	15528	17273	19914	22036	23456	20361	17959	24109	21007	21424	23361	13642	13546	18498	21331	15724	13341	19443	15399	21414
SPO11.4	2418	2250	2648	3021	3161	4068	2878	2417	3321	2490	2623	3343	1539	1646	2001	2230	1658	1346	2161	1767	2399
SPO11.5	9193	8222	9531	11166	11751	11130	11503	9751	13195	11232	11388	12412	7199	6775	8682	9725	7475	5985	10356	7671	9721
CIB1.1	1284	1170	1328	1358	1434	1586	1450	1303	1765	1626	1593	1620	990	982	1301	1383	1098	830	1541	1075	1528
CIB1.2	524	418	409	331	543	363	445	483	665	582	594	478	491	576	531	627	830	510	719	637	677
CIB1.3	3064	2543	2690	2547	3140	2427	3537	3226	4099	3905	3963	4120	2622	2696	3448	3743	3270	2639	3789	3038	3919
CIB1.4	195	136	166	166	263	132	243	224	306	266	250	251	217	199	265	364	234	273	268	212	365
CIB1.5	334	310	319	363	525	280	515	488	654	682	711	415	568	592	644	568	812	395	821	623	674
MTAP7.1	312	267	287	33	38	38	41	40	66	49	64	53	51	45	68	46	71	36	628	428	561
MTAP7.2	636	518	524	626	869	456	872	854	1105	1143	1159	743	1127	1078	899	1195	1591	817	1620	1232	1183
MTAP7.3	1071	862	987	1169	1481	890	1520	1414	1734	1980	1877	1302	1458	1341	1448	1816	1689	1152	2163	1496	1767
MTAP7.4	1562	1151	1191	1052	1395	811	1717	1733	2104	2153	2183	1692	1728	1534	2059	2094	2104	1367	2402	1702	2418
MTAP7.5	422	408	429	199	275	230	120	100	143	117	126	143	54	128	81	87	74	34	83	121	123
PYGO2.1	2326	1870	1973	2254	2759	1793	2958	2900	3722	3696	3662	3286	2496	2434	3114	3812	3049	2320	3521	2794	3592
PYGO2.2	1454	1152	1258	1433	1684	1234	1763	1594	1967	1803	1847	1845	1162	1264	1641	1710	1479	1062	1629	1383	1902
PYGO2.3	2145	1880	2203	2219	2322	2458	2498	2185	2762	2388	2547	2696	1470	1496	2104	2444	1720	1641	2175	1638	2402
PYGO2.4	776	646	718	651	856	511	1004	877	1106	1182	1153	902	903	757	1009	896	897	561	1441	833	1132
PYGO2.5	1312	1019	1082	1058	1478	787	1466	1426	1787	1814	1888	1385	1393	1508	1620	1823	1903	1152	2042	1614	1826
TBPL1.1	481	368	385	277	443	252	496	473	592	587	603	492	405	468	525	774	641	626	656	594	627
TBPL1.2	6595	6189	7263	7945	8536	10878	6733	5870	7848	6073	6189	7813	3810	3951	5431	5763	4157	3747	5461	4385	6026
TBPL1.3	576	465	546	521	646	621	530	497	657	538	599	647	354	385	503	849	478	323	465	461	571
TBPL1.4	4954	4090	4756	4753	5799	4177	5926	5359	6829	7009	6971	5953	5176	4663	5448	6041	5725	4221	7710	5282	6511
TBPL1.5	317	256	276	225	297	251	278	256	351	333	376	235	276	288	341	413	442	388	387	327	418
VAMP7.1	12908	11613	13508	16334	17442	17030	17805	15418	19990	17302	17055	18663	10917	9943	13235	14186	10916	9014	15902	11092	14982
VAMP7.2	639	550	624	590	720	676	690	637	853	797	798	761	504	612	779	799	580	419	721	628	921
VAMP7.3	322	253	283	333	416	205	562	548	689	677	744	449	534	445	652	659	731	510	794	523	760
VAMP7.4	688	518	618	612	765	616	798	719	970	808	839	849	550	461	829	803	567	398	796	489	974
VAMP7.5	267	214	226	312	332	344	318	266	308	299	296	344	151	157	175	207	177	120	223	186	208
VAMP7.6	1326	1086	1261	1105	1308	934	1374	1355	1723	1577	1616	1480	1072	1141	1409	1632	1318	1021	1598	1272	1666
VAMP7.7	1408	1126	1209	1699	2034	1139	2012	1937	2348	2496	2492	1867	1934	1732	2035	2109	2326	1484	2891	2046	2388
SH2B1.1	1474	1078	1259	1020	1478	780	1745	1790	2215	2377	2338	1603	2044	1748	2096	2187	2528	1854	2852	2001	2430
SH2B1.2	154	131	126	93	180	87	192	182	229	228	218	131	209	196	247	164	326	194	328	206	300
SH2B1.3	175	130	144	207	244	149	351	320	415	449	434	293	316	317	392	301	384	265	497	420	487
SH2B1.4	118	96	102	100	162	89	133	129	161	160	172	112	137	115	147	108	200	117	195	141	174
SH2B1.5	310	325	298	346	347	454	343	347	437	350	375	444	258	219	306	346	302	224	358	234	356
TSN.1	4008	3442	4147	4688	4964	6174	4214	3706	5047	3935	4177	4891	2444	2672	3573	4023	3215	2451	3680	3135	4086
TSN.2	1106	910	953	1000	1406	747	1637	1570	1932	2056	2155	1511	1647	1505	1834	1625	2001	1524	2402	1688	2059
TSN.3	4021	3270	3809	5209	5569	5306	5245	4702	6212	5209	5353	5682	3331	3268	4610	5370	3817	3285	4767	3721	5406
TSN.4	1434	1069	1295	1330	1675	1175	1627	1628	2227	1951	2008	1855	1460	1468	1766	2251	1728	1330	1909	1682	2159
TSN.5	3857	3127	3803	3593	4278	3446	4839	4364	5641	5182	5042	4953	3359	2942	3285	3871	3348	2429	4812	3172	3956
SIRT1.1	5618	4734	5459	5415	6268	4725	6199	5790	7509	7507	7720	6224	5525	5782	6291	7444	7130	5236	8209	6588	7347
SIRT1.2	5899	5391	6033	6582	6947	8650	6203	5158	7253	5829	5993	7050	3405	3609	4801	5253	4038	3626	5121	4084	5746
SIRT1.3	10716	9533	10840	11572	12825	14915	11407	10010	13981	11040	11278	13870	6510	7091	9534	11006	7762	7004	9482	7793	11023
SIRT1.4	1212	1007	1219	1293	1538	1421	1284	1191	1603	1521	1643	1419	1167	1125	1264	1746	1371	768	1691	1264	1452
SIRT1.5	6712	6342	6898	7404	8307	8449	7404	6528	8888	7768	8089	8352	4895	4751	6720	7222	5689	4361	7401	5636	7882
VDAC3.1	307	240	292	306	354	370	311	302	385	369	386	365	229	266	262	396	271	190	314	295	365
VDAC3.2	635	606	625	658	762	791	724	654	910	770	764	872	455	421	667	656	394	408	680	488	719
VDAC3.3	81	81	106	50	37	95	38	31	55	31	39	54	16	8	26	62	14	55	62	40	82
VDAC3.4	129	103	105	144	180	94	233	225	272	291	332	197	258	188	221	282	281	176	375	201	257
VDAC3.5	1733	1374	1601	1724	1986	1580	2101	1971	2496	2519	2558	2200	1753	1865	2091	2411	2227	1580	2525	2005	2474
MMP3.1	8582	8449	9355	11395	11884	17586	9684	7925	10997	8021	8079	11160	4235	4594	6809	7328	4831	4509	6167	5161	7786
MMP3.2	440	388	413	403	529	402	481	451	606	542	574	524	471	492	574	529	616	409	619	539	643
MMP3.3	1832	1419	1603	1290	1705	1321	1576	1544	2046	2047	2095	1955	1412	1588	1823	2119	1705	1357	2655	2109	2486
MMP3.4	398	297	360	410	499	383	504	442	598	539	599	464	448	383	498	574	611	364	653	424	549
SYT4.1	1555	1149	1285	1459	1736	1126	1685	1722	2164	1962	1903	1804	1693	1780	1661	1881	1530	1598	2511	1990	2012
SYT4.2	972	750	821	1106	1365	796	1350	1255	1622	1672	1660	1232	1562	1487	1347	1467	1522	1083	2253	1604	1578
SYT4.3	633	461	478	563	670	365	829	757	873	928	915	750	653	545	826	854	817	572	940	667	976
SYT4.4	1024	772	906	899	1037	836	1207	1075	1339	1252	1164	1202	1031	1167	1012	1361	905	739	1439	1152	1185
SYT4.5	70	40	55	33	69	30	68	78	92	103	104	78	64	73	108	61	98	45	87	73	102
TFF3.1	315	251	244	328	435	272	494	476	555	579	529	446	610	622	576	611	659	496	885	641	645
TFF3.2	858	650	725	637	842	461	1066	967	1254	1215	1183	1101	1012	939	961	1174	1064	850	1425	969	1047
TFF3.3	592	430	432	295	432	193	537	512	663	683	623	458	870	868	721	712	787	774	1305	925	711
TFF3.4	4027	3464	3920	3599	4212	3944	4268	3954	5210	4428	4637	5140	3275	3597	4163	4625	3699	3043	4633	3792	4770
TFF3.5	2391	1875	2086	1545	2078	1323	2187	2229	2822	2683	2750	2506	2340	2212	2496	2652	2412	1706	3288	2447	3056
TNFSF4.1	9587	8950	9869	12338	13116	11620	13822	11701	14578	12268	11945	13659	7396	6097	8242	9147	6478	6221	10442	6721	9520
TNFSF4.2	1051	916	978	1147	1246	927	1303	1210	1688	1600	1598	1411	1266	1211	1535	1565	1536	1001	1840	1328	1833
TNFSF4.3	33	25	39	16	24	22	31	28	47	34	38	32	18	23	33	41	29	51	55	43	62
TNFSF4.4	647	548	670	791	753	877	773	727	930	756	742	917	486	469	701	726	664	569	661	514	787
TNFSF4.5	799	662	715	852	981	790	942	859	1187	1147	1140	1082	824	756	903	990	944	768	1177	891	1045
TYRP1.1	1566	1252	1416	1232	1522	1098	1547	1452	1880	1787	1789	1712	1165	1243	1614	1746	1493	1219	1639	1400	1895
TYRP1.2	4482	3687	4205	4489	5145	4858	4710	4240	5662	4878	5030	5154	3379	3341	4298	4494	3492	3009	4779	3677	5009
TYRP1.3	965	762	838	640	839	438	908	838	1053	1064	1047	868	718	717	921	1022	868	759	1146	784	1092
APOC4.1	151	85	145	117	133	80	149	137	195	227	171	146	259	337	198	257	201	255	424	294	241
APOC4.3	1048	811	917	943	1229	749	1184	1191	1482	1514	1519	1257	1274	1416	1353	1436	1535	1036	1793	1459	1584
APOC4.4	11	4	9	10	8	6	16	17	18	35	31	16	122	97	22	16	46	52	214	68	24
APOC4.5	95	72	92	82	79	57	110	115	121	185	169	115	158	123	108	135	94	140	149	146	145
APOC4.6	287	242	282	221	278	194	254	212	304	333	284	272	388	450	249	223	184	203	961	807	487
LCE1I.1	767	642	730	782	887	665	859	837	1065	1129	1091	887	771	802	976	1216	1020	577	1263	936	1073
LCE1I.2	108	77	75	101	164	81	185	220	236	235	227	170	178	181	216	257	246	212	268	198	270
LCE1I.4	296	239	246	251	350	234	347	359	481	482	451	359	372	328	432	374	536	254	557	411	507
LCE1I.5	383	299	295	231	359	180	427	442	556	606	606	393	470	462	565	695	669	388	718	544	652
SCRG1.1	816	688	686	850	1012	690	1131	1046	1374	1325	1393	1129	906	1001	1148	1346	1258	927	1290	1075	1427
SCRG1.2	119	92	94	94	135	71	192	186	196	185	213	159	207	166	277	192	233	126	297	201	250
SCRG1.3	1989	1580	1848	1344	1942	1250	2181	2055	2618	2446	2519	2112	1717	1786	2418	2559	2261	1710	2513	2110	2828
SCRG1.4	940	768	862	1004	1231	853	1340	1234	1608	1706	1668	1363	1132	1152	1323	1593	1254	1042	1700	1303	1488

## Sheet: Predicted gene pool testis exp1
	shRNA pool PCR lib1	shRNA pool PCR lib2	shRNA pool PCR lib3	shRNA pool PCR lib4	testis rep1 lib1	testis rep1 lib2	testis rep1 lib3	testis rep1 lib4	testis rep2 lib1	testis rep2 lib2	testis rep2 lib3	testis rep2 lib4
Actl7b.1	9092	8344	6894	7923	2795	2782	2511	2384	3437	3690	3371	3944
Actl7b.2	17847	16332	13367	15632	3837	3499	3445	3518	4889	5448	5176	5760
Actl7b.3	9478	8421	7050	8268	2394	2027	1732	2211	2917	3142	3022	3501
Actl7b.4	23317	20931	17393	20267	7955	6490	6330	6243	7484	8203	7722	8939
Actl7b.5	18176	16402	13657	15890	5398	4357	4373	4125	5230	5787	5346	6248
Alpi.1	1142	1053	970	1018	1317	977	930	1030	1290	1297	1261	1348
Alpi.2	6349	5752	4818	5506	1547	1645	1072	1374	1753	1713	1701	1881
Alpi.3	11816	11013	9236	10592	3908	3921	3791	3942	4423	4814	4612	5205
Alpi.4	7372	6780	5514	6594	3299	3173	2519	2548	3929	4447	3906	4710
Alpi.5	5474	5000	4049	4786	1209	1014	980	923	1610	1688	1563	1776
Crisp2.1	14655	13247	11289	12737	4173	3787	3519	3819	4465	4842	4785	5357
Crisp2.2	27427	23845	20174	23490	5489	4850	4803	4886	4668	5088	4866	5398
Crisp2.3	6984	6318	5271	5967	3266	3027	3132	3007	3071	3218	3119	3538
Gsg1.1	11057	9881	8049	9290	3362	3058	3104	2844	4017	4408	4171	4727
Gsg1.2	5452	4734	4057	4695	1685	1737	1500	1733	1396	1544	1416	1658
Gsg1.3	4763	4407	3652	4244	2800	2841	2525	2694	2677	2847	2664	3154
Gsg1.4	5267	4841	4167	4750	2732	2567	2145	2445	2588	2843	2679	3074
Gsg1.5	11506	10830	9046	10035	5245	5198	4207	4589	6327	6448	6188	7063
Gstm5.1	9393	8344	7034	8115	3539	3701	3381	3766	4024	4280	3825	4368
Gstm5.2	6112	5704	4706	5363	2113	1751	1852	1626	2012	2300	2175	2377
Gstm5.3	14254	13043	10887	12368	4550	4464	3930	4008	5047	5118	5018	5649
Gstm5.4	10133	9163	7683	8684	3380	3090	2402	3000	3460	3840	3503	4062
Gstm5.5	13572	12206	10379	11674	4848	4706	3729	4477	5240	5797	5326	6202
Hrasls5.1	9788	8754	7478	8276	3885	3660	3396	3496	4093	4444	4291	4849
Hrasls5.2	5120	4568	3840	4433	1658	1641	1627	1817	1910	1970	1768	2192
Hrasls5.3	642	579	441	535	424	555	421	549	400	490	469	510
Hrasls5.4	1436	1367	1082	1224	1430	1266	1168	1119	1031	1153	1002	1241
Hrasls5.5	1743	1616	1336	1566	804	828	770	625	812	950	848	943
Mea1.1	4354	3620	3011	3493	2647	2355	2223	2402	2209	2370	2249	2664
Mea1.2	332	276	243	254	346	340	217	297	233	285	264	333
Mea1.3	1955	1738	1541	1724	1087	913	714	798	973	991	924	1079
Mea1.4	7075	6179	5293	5969	1677	1489	1508	1538	1720	1784	1783	1977
Mea1.5	117	98	88	85	131	114	124	115	91	90	93	119
Pgam2.1	3706	3398	2933	3171	1745	1475	1371	1490	1256	1396	1331	1497
Pgam2.2	3532	3097	2621	2951	2811	2581	2478	2506	2684	2997	2623	3246
Pgam2.3	427	356	278	309	338	411	384	380	365	394	343	392
Pgam2.4	3042	2642	2093	2445	2278	2047	1816	1946	1984	2054	2002	2140
Pgam2.5	1455	1284	1031	1139	360	267	265	301	288	305	281	355
Pgam2.6	5536	5069	4271	4738	1891	2017	1714	1787	2220	2337	2222	2571
Pgam2.7	577	480	417	449	910	781	740	695	681	716	572	740
Pola1.1	12045	10392	8679	9986	3371	3443	3051	3265	3897	4266	3911	4371
Pola1.2	13229	12085	9989	11618	3816	3552	3377	3191	3683	3998	3751	4281
Pola1.3	7274	6576	5420	6268	3247	3205	2973	2873	3557	3710	3445	4057
Pola1.4	262	264	212	231	149	125	159	188	169	176	171	148
Pola1.5	4511	4112	3623	4006	1789	1658	1466	1844	1876	2189	1849	2113
Rfc4.1	9392	8630	7146	8243	3648	3084	3139	3475	4294	4428	4349	4964
Rfc4.2	2521	2159	1866	1996	1266	1103	844	1096	1216	1179	1148	1316
Rfc4.3	8077	7039	5997	6751	3806	3492	3248	3449	3538	3892	3522	4279
Rfc4.4	14827	13398	10925	12941	4286	3842	3501	3900	4680	5312	4772	5498
Rfc4.5	23152	20706	17117	19776	5191	5528	4484	4807	6638	7007	6536	7662
Sfi1.1	2399	2168	1834	2053	1527	1393	1277	1405	1424	1523	1388	1758
Sfi1.2	719	669	532	618	131	117	95	38	126	166	139	189
Sfi1.3	2423	1993	1788	1988	672	552	541	485	657	614	650	711
Sfi1.4	3338	2876	2479	2857	852	646	751	686	888	943	877	1000
Sfi1.5	1563	1373	1093	1300	1188	1249	919	1053	761	776	704	903
Spa17.1	9665	8184	7330	8120	2754	2518	2166	2377	2847	3123	2727	3347
Spa17.2	1341	1127	1000	1073	949	1010	847	798	757	866	793	856
Spa17.3	1602	1520	1253	1378	839	763	793	787	899	1083	951	1106
Spa17.4	7423	6514	5660	6287	2297	2217	1842	2118	2261	2522	2240	2691
Spa17.5	5229	4687	4045	4502	1509	1452	1284	1477	1323	1535	1430	1632
Spata4.1	1715	1571	1264	1438	1163	1039	1067	1110	968	1200	1015	1221
Spata4.2	10972	9757	8289	9421	3713	4054	3267	3430	3934	4302	4138	4830
Spata4.3	17843	15934	13208	15255	4384	4279	3789	3816	4922	5407	5061	5670
Spata4.4	16108	14334	11895	13591	3612	3233	3063	3109	4260	4491	4174	4774
Tcp1.1	3013	2616	2201	2514	1249	1259	1092	1089	1325	1386	1365	1537
Tcp1.2	4903	4522	3629	4233	1384	1447	1050	1152	1570	1716	1759	1786
Tcp1.3	13549	11923	10071	11561	3213	3111	2620	2693	3654	3917	3803	4316
Tcp1.4	7711	6883	5857	6643	2038	2226	1886	1962	2345	2494	2373	2763
Tcp1.5	9628	8924	7358	8416	3633	3199	2849	3146	3640	3883	3651	4150
Tcp11.1	6287	5570	4699	5309	1608	1665	1630	1682	2409	2467	2353	2826
Tcp11.2	7835	7233	6121	6932	3166	2976	2659	2746	3183	3521	3451	3868
Tcp11.3	21334	19154	15872	18221	3929	3378	3005	3472	4512	4807	4399	4995
Tcp11.4	8993	8315	6906	7966	3254	3171	2690	2907	3770	3940	3889	4520
Tcp11.5	2083	1686	1375	1600	1941	2046	1770	1723	2273	2439	2345	2539
4933411K16Rik.1	2762	2419	2110	2347	826	1008	1000	839	1126	1177	1092	1456
4933411K16Rik.2	3801	3351	2777	3327	1644	1531	1571	1647	1606	1855	1704	1848
4933411K16Rik.3	6966	6395	5198	6048	2268	2135	1913	1974	2038	2300	2027	2316
4933411K16Rik.4	610	539	428	494	637	644	463	600	401	417	389	463
4933411K16Rik.5	1486	1369	1076	1253	972	930	797	892	1081	1170	1010	1225
Klhdc3.1	6389	5843	5039	5564	2574	2959	2359	2420	2856	3183	2975	3303
Klhdc3.2	9965	9264	7702	8806	4428	4348	3941	4155	5729	5798	5488	6072
Klhdc3.3	2704	2470	2115	2474	1101	1128	860	858	1198	1291	1270	1400
Klhdc3.4	8114	7124	5908	6818	4004	3479	3241	3211	3448	3903	3498	3782
Klhdc3.5	4667	4331	3593	4160	2185	2238	1956	2149	1720	1942	1770	1995
Klhdc3.6	4315	3800	3220	3472	3237	2763	2640	2896	3011	3338	3121	3516
Ldhal6b.1	8184	7242	6007	6712	2121	1884	1752	2144	2360	2514	2228	2698
Ldhal6b.2	17858	15459	13058	15096	3661	3641	3271	3225	5004	5294	5090	5629
Ldhal6b.3	566	531	460	496	321	324	218	300	258	312	269	284
Ldhal6b.4	4357	3972	3437	3797	2503	2132	1969	2158	2781	3061	2788	3262
Ldhal6b.5	2937	2667	2118	2413	1554	1458	1337	1355	1663	1858	1755	2033
Ldhal6b.6	2433	2275	1868	2098	2763	2241	2439	2231	2247	2462	2220	2589
Phf7.1	13195	11667	9553	11077	3363	3536	3016	3463	4487	4892	4479	5200
Phf7.2	14183	12564	10488	11880	3477	3599	3143	3138	4241	4819	4408	4954
Phf7.3	1412	1299	1147	1221	341	411	312	292	587	624	536	637
Phf7.4	9282	8621	7147	8016	3060	2755	2880	2713	3356	3422	3431	3879
Phf7.5	9875	8969	7841	8769	3882	3807	2806	3122	3627	3760	3801	4123
Phkg2.1	10676	9456	7827	9079	3290	3195	2826	3225	3351	3590	3419	3940
Phkg2.2	32607	28597	23846	27527	6421	6133	5730	5918	5812	6269	5925	6678
Phkg2.3	26270	23128	19403	22407	7116	5876	5615	5518	6597	6955	6728	7556
Phkg2.4	1381	1230	978	1214	643	600	560	544	702	723	661	796
Phkg2.5	2168	1799	1405	1641	1712	1481	1316	1254	1409	1472	1419	1573
Rfc2.1	5961	5482	4598	5234	2884	2733	2510	2556	2600	2727	2519	2833
Rfc2.2	3213	3089	2578	2919	1832	1768	1708	1864	1989	2186	1992	2389
Rfc2.3	10485	9336	7730	9135	4253	4227	3447	3705	4540	4791	4534	5357
Rfc2.4	3614	3131	2723	3057	1082	1132	846	1098	1415	1583	1466	1566
Rfc2.5	5206	4535	3804	4500	3308	2984	2819	2585	3344	3773	3516	3996
Rrm1.1	10018	8867	7253	8536	2881	2682	2218	2475	3260	3484	3423	3750
Rrm1.2	3042	2718	2349	2616	1650	1723	1394	1665	2000	2177	2095	2292
Rrm1.3	3884	3477	2994	3370	2039	1728	1926	1752	1985	2176	2165	2294
Rrm1.4	4785	4183	3539	4005	2480	2345	1977	2057	2814	3128	2928	3442
Rrm1.5	13446	12017	10204	11678	3528	3166	2764	2851	3769	4187	3928	4321
Spz1.1	6817	6303	5280	5982	2612	2545	2221	2212	2407	2558	2432	2693
Spz1.2	5439	4774	4017	4637	2146	2197	1935	1946	2492	2646	2613	2744
Spz1.3	2013	1900	1578	1804	1357	1428	1351	1233	1468	1676	1582	1787
Spz1.4	17149	15315	12748	14497	4212	4125	3837	4106	5244	5654	5383	6061
Spz1.5	8497	7730	6464	7490	2798	3096	2917	2843	3873	4008	3970	4432
Taf9.1	4444	4061	3259	3698	1959	2118	1627	1643	1667	1741	1741	2057
Taf9.2	691	542	452	534	956	881	926	845	571	619	582	680
Taf9.3	6436	5993	5118	5704	2774	2402	2237	2259	3437	3681	3498	3894
Taf9.4	419	301	244	243	350	367	301	244	187	223	170	227
Taf9.5	11989	10821	9244	10378	4022	3589	3359	3686	4057	4427	4197	4734
Ugt1a1.1	11516	10242	8469	9756	2930	2872	2517	2566	3501	3659	3464	3941
Ugt1a1.2	26560	23430	19146	22483	5379	5076	4267	4425	6398	6434	6024	7184
Ugt1a1.3	893	742	632	671	1013	918	752	828	873	948	918	1083
Ugt1a1.4	672	541	410	515	564	623	371	416	499	557	563	623
Ugt1a1.5	17039	14738	12564	14426	3959	3258	2895	3391	4272	4657	4483	5112
Zmynd10.1	2198	2070	1699	1893	1496	1527	1415	1520	1513	1670	1548	1775
Zmynd10.2	120	106	87	127	17	15	17	46	27	25	18	33
Zmynd10.3	102	74	64	78	6	18	14	14	10	8	10	12
Zmynd10.4	10967	10038	8439	9817	3888	3173	2889	3419	3447	3972	3621	4133
Apoc4.1	3251	2850	2445	2612	2179	1724	1849	1750	2101	2094	1926	2393
Apoc4.2	5940	5110	4318	4915	3009	2938	2895	2757	2867	3039	2949	3408
Apoc4.3	1074	810	672	757	1044	1179	1081	886	846	938	919	1098
Apoc4.4	600	481	378	482	285	322	255	264	323	371	344	439
Apoc4.5	10271	9238	8090	8827	3206	2770	2688	2745	3711	4011	3678	4063
Syt4.1	12201	10926	9424	10500	6419	5973	5456	5493	5798	6169	5792	6662
Syt4.2	4510	3942	3313	3698	3138	2941	2775	2519	2535	2769	2671	2985
Syt4.3	9071	8430	7034	7942	3190	3066	2539	2971	3626	3912	3725	4180
Tff3.1	2494	2287	1963	2191	4905	4915	4124	4192	1929	2033	1865	2195
Tff3.2	3814	3323	2877	3141	3969	3898	3222	3503	2457	2617	2584	2816
Tff3.3	6267	5701	4867	5514	9366	8785	7863	8183	5357	5825	5492	6251
Tff3.4	14251	12901	10712	12399	9048	8354	6953	7935	6016	6401	6136	7093
Tff3.5	8325	7317	6233	7002	6756	6630	6368	6210	3671	4050	3568	4116
SHC202	16187	14985	12427	14071	12878	11899	10719	10912	7171	7813	7386	8674
SHC216	25970	22862	18996	21675	16321	14994	13843	13885	8575	9520	9123	10113

## Sheet: Predicted gene pool testis exp2
	shRNA pool PCR lib1	shRNA pool PCR lib2	shRNA pool PCR lib3	testis rep1 lib1	testis rep1 lib2	testis rep1 lib3	testis rep2 lib1	testis rep2 lib2	testis rep2 lib3	testis rep3 lib1	testis rep3 lib2	testis rep3 lib3	testis rep4 lib1	testis rep4 lib2	testis rep4 lib3	testis rep5 lib1	testis rep5 lib2	testis rep5 lib3
Actl7b.1	4275	4447	4864	2225	1514	1642	5632	5451	6133	4832	4717	5411	4002	5528	4634	5478	4922	5870
Actl7b.2	8201	8808	9125	3075	2593	1997	8834	8272	9634	6989	7034	7618	5646	6109	6801	6741	6209	7301
Actl7b.3	4794	5192	5284	1998	1454	1257	5365	5080	5960	4533	4232	4630	3253	3998	4668	4584	3972	4562
Actl7b.4	11269	11491	12432	5191	4527	3637	12457	12096	14273	11302	11859	12536	9068	11505	11364	12497	11080	13288
Actl7b.5	8581	8744	9461	3613	3313	2497	8768	8475	10069	7767	8022	8865	6263	8339	8197	8924	7577	9463
Alpi.1	733	816	822	476	570	416	2073	1893	2327	1796	2165	1881	1220	1399	1692	2009	1580	1602
Alpi.2	3164	3347	3663	1397	1328	956	3245	2949	3280	2642	2533	2800	2267	2419	2851	3241	2907	3358
Alpi.3	5049	5656	5778	2843	3102	1973	8038	7595	8743	6644	7276	7479	4935	7022	6772	7638	7035	8043
Alpi.4	4176	4300	4801	2028	2143	1702	6612	6387	7212	5495	5902	6025	4299	5207	5747	5388	4402	5574
Alpi.5	2437	2593	2638	690	754	734	2525	2480	2911	2063	2233	2323	1528	1872	2053	2150	1832	2149
Crisp2.1	6339	6546	7215	2699	2585	2387	7820	7431	8718	7150	6841	7470	5589	6467	5667	7595	6444	8001
Crisp2.2	11863	12128	12920	4213	3766	2843	8557	7943	9631	7800	7981	8689	6995	9333	9670	11071	9430	11632
Crisp2.3	3848	3957	4137	2498	2309	1771	6118	5727	6550	5799	6393	6466	4795	5532	6006	6736	5960	6902
Gsg1.1	5425	5674	6184	2263	2092	1652	7014	6890	8039	5957	5356	6229	4581	4808	4798	5898	5064	6348
Gsg1.2	2510	2576	2684	1032	1326	823	2369	2379	2887	2684	2645	3010	2489	2901	2743	3242	2461	3372
Gsg1.3	2566	2657	2929	1674	1484	1323	4435	4204	5149	4481	5050	4457	2937	4153	3831	5041	4199	4971
Gsg1.4	2683	2794	3069	1667	1419	1300	4682	4354	5207	3908	4253	4459	3311	4113	3543	4353	4066	4662
Gsg1.5	6181	6427	7158	3343	3330	2655	10613	10201	11994	9169	10041	9961	7048	8535	8082	8883	7974	8429
Gstm5.1	4687	4614	5103	2387	2408	1765	6879	6620	7672	6076	6108	6634	4869	5643	5878	6376	5426	6739
Gstm5.2	2702	2834	2987	1566	1433	964	3864	3584	4292	3177	3305	3428	2463	3247	3183	3482	2499	3345
Gstm5.3	6449	6593	7041	3434	2600	2351	8200	7891	9361	7260	7487	7668	5134	7186	5990	6830	6638	7612
Gstm5.4	4396	4516	4883	2382	1904	1599	6529	6093	7109	5394	5147	5598	4250	5205	4945	5539	4732	5542
Gstm5.5	6025	6160	6748	3357	2844	2533	9623	9009	10792	8198	8209	8572	6279	7841	7369	8018	7058	8328
Hrasls5.1	4925	5006	5276	2126	2125	1293	7590	6970	8236	5863	5759	5950	4008	4920	4446	5100	4383	5062
Hrasls5.2	2573	2613	2699	781	1144	643	3701	3408	3916	2797	2760	2719	1758	1905	2182	1834	1924	1987
Hrasls5.3	365	353	368	292	211	178	740	671	850	476	675	636	398	465	404	566	461	540
Hrasls5.4	965	1041	1091	723	651	669	1938	1768	2245	2020	2150	1968	1039	1863	1521	2065	1354	1630
Hrasls5.5	896	897	978	647	249	346	1389	1385	1636	1001	1169	1145	875	897	867	939	844	848
Mea1.1	2472	2585	2638	1256	1369	734	4122	3614	4420	3386	3693	3842	2243	2933	2887	2854	2592	2907
Mea1.2	197	222	234	152	220	148	515	464	568	414	515	469	250	242	455	353	308	292
Mea1.3	1054	1170	1134	597	337	325	1614	1500	1737	1235	1269	1321	767	1084	1305	1129	1091	1367
Mea1.4	3465	3422	3713	858	856	639	3216	3011	3731	2681	2721	2711	1856	2303	2237	2415	2139	2384
Mea1.5	68	76	63	33	76	22	156	143	186	160	160	127	109	134	162	169	98	127
Pgam2.1	1821	1837	1977	882	844	701	2197	2071	2407	2087	2067	2253	1682	1297	1887	2178	1996	2272
Pgam2.2	2555	2579	2798	1381	1233	1014	4829	4391	5060	3907	4618	4006	2850	3408	3439	3362	3068	3310
Pgam2.3	249	305	322	121	100	144	614	565	684	474	478	467	224	344	299	330	394	331
Pgam2.4	1907	1941	2062	1152	1006	1038	3567	3306	3773	2896	3008	3094	2037	2679	2456	2512	2442	2812
Pgam2.5	720	697	728	166	139	81	569	545	646	506	498	482	225	359	429	460	497	355
Pgam2.6	3045	3148	3496	1269	1116	810	4175	4094	4711	3510	3179	3654	2019	2801	2947	2723	2205	2591
Pgam2.7	386	430	404	370	232	416	1266	1106	1294	1060	1336	1028	681	821	973	867	852	942
Pola1.1	5874	5940	6391	2484	2187	1702	7555	6891	8147	6234	6316	7536	4526	6578	6376	6561	5756	6311
Pola1.2	5949	6125	6813	2600	2393	2340	6811	6418	7469	6327	6075	7027	5410	6722	6045	7518	6366	7685
Pola1.3	3500	3677	3907	2300	1702	1452	6225	5851	6934	5336	5774	5258	3735	5261	5030	5314	4866	5445
Pola1.4	179	153	181	119	79	45	289	265	311	205	233	274	187	326	250	261	177	316
Pola1.5	2379	2449	2641	1130	1192	609	3259	2996	3276	3098	2904	3149	2482	2922	2898	3527	3043	3538
Rfc4.1	4449	4635	5110	2135	2499	1932	7425	6977	8202	6423	6486	6963	4724	6321	6400	6466	5369	6034
Rfc4.2	1337	1411	1442	649	784	641	2219	1996	2392	1857	1919	2001	1113	1846	1915	1965	1640	1806
Rfc4.3	4024	4182	4485	2518	2051	1824	6182	5893	7003	5729	5899	6154	4430	5710	5491	6419	5513	6737
Rfc4.4	7094	7450	7783	2212	2067	2114	8281	8051	9135	7357	6889	7576	5289	6726	6783	7308	6022	6680
Rfc4.5	9880	10421	11120	3625	2864	2386	11576	11421	12851	9312	9734	10680	7017	9927	8535	8308	8196	9286
Sfi1.1	1332	1492	1442	872	810	480	2610	2386	2998	1914	2178	2121	1275	1671	1455	1441	1423	1844
Sfi1.2	377	396	380	171	59	30	293	300	334	255	176	251	167	263	405	164	160	208
Sfi1.3	1205	1232	1239	255	292	232	1183	1167	1275	1050	835	934	612	707	763	1028	791	719
Sfi1.4	1788	1899	2009	601	568	445	1963	1864	2252	1726	1638	1682	977	1073	1381	1259	1289	1569
Sfi1.5	998	1003	1032	747	551	464	1365	1285	1506	1257	1466	1125	864	1217	1133	1221	1298	1394
Spa17.1	4167	4277	4479	1337	1214	1182	5205	4989	5862	3915	3647	3943	2648	3477	3454	3095	3092	3354
Spa17.2	795	807	873	450	283	203	1190	1223	1451	1205	1309	1124	657	822	1111	855	836	1140
Spa17.3	1011	1115	1159	455	270	418	1760	1735	1828	1295	1250	1482	923	867	823	804	806	1109
Spa17.4	4108	4296	4495	1427	1378	1097	4492	4074	4944	3272	3671	3971	2549	3135	3054	3434	3061	3470
Spa17.5	3137	3376	3537	789	920	935	2640	2586	3005	2352	2366	2549	1315	1700	2173	2135	1817	2201
Spata4.1	888	1026	1001	775	779	604	1766	1579	1930	1792	1816	1891	1052	1669	1443	1903	2049	2249
Spata4.2	5036	5176	5397	2373	2346	1498	6856	6518	7857	6075	6178	6442	4573	5987	5297	6101	5132	6230
Spata4.3	7817	8044	8652	3066	2627	1994	8476	8200	9446	7399	7033	7756	4888	7276	6280	7123	6403	7416
Spata4.4	6971	7246	7594	2658	2088	1967	7288	7234	8537	6224	6174	6717	4759	6060	6683	6035	5409	6176
Tcp1.1	1571	1630	1684	947	758	730	2437	2416	2749	2121	1989	2343	1699	2435	1932	2202	1782	2465
Tcp1.2	2446	2514	2679	1041	944	590	2745	2604	2915	2408	2302	2541	1782	2242	2422	2357	1878	2655
Tcp1.3	5488	5778	6210	2706	2102	1971	6351	6249	7296	5107	5167	5802	4026	5228	4680	5150	4854	5123
Tcp1.4	3355	3427	3779	1547	1711	1258	3992	3799	4581	3595	3620	3672	2708	3428	3372	3979	3192	3673
Tcp1.5	5132	5271	5896	2351	2305	2033	5879	5590	6550	5423	5973	6014	4502	5756	5794	6286	5772	6275
Tcp11.1	3120	3254	3451	1020	1296	842	4153	3921	4656	3278	3367	3375	2360	3141	2990	3145	2940	3237
Tcp11.2	3606	3763	3991	1871	1969	1543	5657	5406	6314	4635	5383	5335	2906	4365	4806	5179	4549	5326
Tcp11.3	9411	9683	10553	2884	2881	2435	7387	7525	8241	6466	6441	7257	4807	6196	5975	6600	6102	7991
Tcp11.4	4007	4254	4717	2349	2395	1987	6693	6343	7406	5942	5933	6612	4472	5891	5518	5292	5291	5660
Tcp11.5	1431	1481	1513	986	1096	791	3934	3629	4167	3057	3508	3223	2280	3069	2873	2827	2436	2907
4933411K16Rik.1	1480	1469	1634	444	472	468	2113	2080	2431	1660	1587	1735	1152	1460	1145	1405	1004	1159
4933411K16Rik.2	1935	2095	2275	643	557	591	3081	2688	3323	2427	2467	2516	1781	2050	1749	2006	1725	1853
4933411K16Rik.3	4083	4035	4290	1561	1009	906	3919	3704	4537	2909	2920	3280	2198	2752	2641	3489	2792	3260
4933411K16Rik.4	407	413	400	281	300	247	682	663	745	663	720	641	400	465	349	677	626	746
4933411K16Rik.5	988	1032	1069	503	367	324	1937	1804	2275	1598	1703	1754	993	1164	1240	1125	1183	1245
Klhdc3.1	3006	3216	3363	1918	1690	1352	5125	4803	5558	4444	4820	4791	3019	4101	4169	4806	4431	4626
Klhdc3.2	6051	6183	6631	2706	2559	2101	9002	8667	10037	7398	7896	7863	5526	6836	7122	7167	6389	7344
Klhdc3.3	1378	1333	1567	861	635	516	2234	1984	2307	1926	1919	1951	1529	1627	1421	1691	1752	1838
Klhdc3.4	4615	4781	5079	2425	2425	2341	5835	5528	6379	5782	5878	6223	4077	5454	6378	7081	6398	7297
Klhdc3.5	2699	2791	3000	1555	1672	1482	3178	2886	3303	2944	3395	3427	2647	3350	3292	4532	4063	4627
Klhdc3.6	2410	2497	2735	1725	1738	1382	5557	5231	5925	4695	5013	5110	3572	4342	4225	4538	3880	4470
Ldhal6b.1	3949	4077	4322	1488	1107	1152	4146	3984	4867	3650	3994	4128	2159	3439	3890	3688	3048	3716
Ldhal6b.2	8607	8879	9301	2756	2508	2069	8567	8389	9966	7486	7186	8223	5181	6485	6766	6919	6339	6956
Ldhal6b.3	282	316	336	348	358	152	406	402	488	441	450	498	306	416	401	492	480	525
Ldhal6b.4	2617	2690	2928	1973	1298	1366	4883	4453	5150	4308	4114	4278	2825	3385	3819	3608	3323	4014
Ldhal6b.5	1653	1766	1862	1158	1428	762	2807	2790	3158	2692	2900	2680	1806	2701	2667	2551	2528	2748
Ldhal6b.6	1409	1455	1561	1391	1537	920	3685	3314	4048	3760	3864	3757	2938	3869	3558	3462	3277	3584
Phf7.1	6305	6738	6935	2510	2116	1887	7651	7483	8436	6697	6888	7102	5423	6092	7025	6928	6138	7155
Phf7.2	6277	6517	6937	2521	2781	2114	7358	7059	8528	6604	6479	7176	5229	6442	6639	6696	6385	7046
Phf7.3	649	634	671	320	248	236	913	999	1128	834	807	839	589	560	702	613	609	708
Phf7.4	4569	4790	5012	2477	2369	1263	5468	5301	6279	5023	4952	5667	4296	4995	4320	5847	5643	6149
Phf7.5	4316	4541	4864	2594	2033	1729	6716	6323	7363	5437	6185	5884	5327	5830	5669	6242	5606	6110
Phkg2.1	5340	5517	5834	2533	2469	2197	6525	6287	7199	5563	5811	5817	4218	5709	4741	6315	5456	6428
Phkg2.2	14959	15415	16053	4425	3785	3011	10239	9616	11381	9651	9499	10010	7838	10035	9736	10411	8945	10980
Phkg2.3	12462	12915	13206	4743	4035	3194	11705	11105	13259	10536	10607	10757	7778	10481	9481	10951	9468	11665
Phkg2.4	690	756	707	460	398	144	1170	985	1209	933	1144	1005	431	896	899	978	827	905
Phkg2.5	1589	1747	1703	1147	659	749	2925	2770	3093	2540	3041	2689	2137	2502	2741	2299	2245	2444
Rfc2.1	3039	3157	3497	2215	1899	1530	4185	3965	4758	4024	4029	4422	3137	3708	4071	4732	4466	5170
Rfc2.2	1702	1728	1922	1270	935	959	3675	3506	3985	2937	3242	3473	2610	3036	2759	3130	2717	2760
Rfc2.3	5226	5507	6112	2465	2273	1849	7656	7351	8343	6781	6951	7597	5157	6444	6656	6741	6402	6805
Rfc2.4	1832	1875	2074	707	662	467	2403	2387	2713	1976	1995	2058	1381	1752	1962	2116	1739	2229
Rfc2.5	3084	3105	3238	2397	2063	1606	6013	5530	6456	5321	5740	5517	4468	5115	5040	5095	4880	5151
Rrm1.1	4436	4562	4867	1618	1677	1271	5705	5497	6461	4926	4927	5617	3648	4627	3959	5110	4377	5293
Rrm1.2	1915	1962	2123	1299	867	755	3472	3253	3869	2966	3198	3115	1883	2909	2595	2708	2640	2758
Rrm1.3	2185	2319	2423	1394	1502	949	3475	3242	3942	3111	3159	3566	2701	2679	2890	3457	3367	3450
Rrm1.4	2530	2627	2752	1802	1125	808	5152	4467	5429	4231	4379	4444	3197	4036	3959	3867	3556	4341
Rrm1.5	6046	6186	6799	2302	2205	1715	6346	6241	7318	5524	5735	6127	4882	5322	5133	5900	5340	6224
Spz1.1	3802	3815	4264	2143	1882	1387	4039	3704	4577	3865	4031	4436	3209	4381	4255	4993	4356	4890
Spz1.2	3105	3349	3589	1702	1686	1181	4874	4610	5558	4311	4533	4944	3846	4094	4270	4580	3765	4745
Spz1.3	1092	1135	1299	846	964	515	2678	2523	2973	2184	2533	2416	1692	2139	2706	2217	1833	2180
Spz1.4	8413	8715	9222	3553	2760	2575	8803	8450	9821	7232	7613	8105	5920	7109	7935	7299	7147	7786
Spz1.5	4558	4736	5159	2136	2151	1513	6314	6028	7168	5446	5523	6472	4516	5357	4864	5322	4364	5422
Taf9.1	2202	2172	2313	1019	767	669	2993	2883	3509	2579	2663	2753	1639	1981	1631	2054	1912	2298
Taf9.2	460	440	474	489	366	388	1095	857	1042	914	1337	1028	845	928	717	1024	792	1003
Taf9.3	3337	3410	3816	1331	1428	1064	5845	5503	6579	4323	4382	4274	2621	2939	3218	3447	3056	3644
Taf9.4	296	290	273	179	110	182	480	334	434	395	572	434	301	233	345	411	282	330
Taf9.5	7557	7821	8446	2098	2186	2421	8842	8176	9629	6935	6914	7239	4502	5470	6274	5690	5120	6110
Ugt1a1.1	4827	5003	5340	1720	2052	1154	5618	5141	6081	4979	4374	4891	3904	4584	5185	4556	4066	4871
Ugt1a1.2	12362	12471	13241	3846	3650	2314	10038	9956	11461	8606	8670	9743	7522	9910	8740	9860	8966	10068
Ugt1a1.3	636	648	626	480	417	335	1532	1345	1638	1264	1402	1472	1155	1405	1225	1350	1134	1440
Ugt1a1.4	444	509	450	323	251	359	906	861	954	811	819	776	470	732	622	726	574	668
Ugt1a1.5	7500	7929	8196	2638	2941	1930	7401	6934	8548	6648	6637	7058	5159	6699	6309	6982	6524	8014
Zmynd10.1	1403	1495	1622	908	584	647	2658	2416	2849	2197	2365	2181	1696	1679	1541	1661	1619	1963
Zmynd10.2	74	74	60	68	16	80	45	49	63	60	50	53	32	136	46	106	87	73
Zmynd10.3	54	59	58	17	7	8	36	33	39	52	18	20	53	27	88	20	130	73
Zmynd10.4	5682	5960	6278	2322	1764	1001	6697	6181	6820	5004	5283	5096	3073	4814	4631	4982	4163	4480
Apoc4.1	1737	1776	1966	4697	4933	3621	3738	3355	4013	2798	3129	2917	2641	3671	4013	4170	3556	3945
Apoc4.2	3505	3648	3802	7365	7235	4914	5461	5090	6101	4751	4814	4626	4490	5117	6301	6249	5584	6565
Apoc4.3	725	765	734	2363	2466	1831	1590	1461	1709	1500	1802	1440	1400	2302	2271	2008	1715	2083
Apoc4.4	287	338	342	870	571	608	575	575	675	484	550	413	580	640	560	591	496	724
Apoc4.5	6859	7192	7248	10144	11144	8316	10110	9560	11207	8187	8401	7445	7407	9639	9647	9638	8827	10315
Syt4.1	7657	8178	8579	13873	12666	10181	11977	11160	13012	9989	10363	10424	9447	12950	10841	12523	11413	12253
Syt4.2	2725	2914	2961	6687	6002	4800	5215	4591	5650	4470	4911	4587	4183	5695	4913	5407	4749	5355
Syt4.3	4693	5162	5435	7440	7126	6188	7019	6528	7375	5567	5499	5677	4707	6197	7137	6689	5998	7026
Tff3.1	1632	1768	1839	3706	3434	3140	2983	2804	3243	3452	3851	3289	4370	4938	4706	4629	4167	4504
Tff3.2	2295	2346	2489	2526	2609	2080	3833	3538	4073	2980	3347	3149	3448	4563	4337	3768	2950	3687
Tff3.3	5089	5303	5663	7303	7205	5205	8604	8186	9379	7930	8915	7854	7948	9274	9558	9186	8353	8855
Tff3.4	7187	7399	7745	6528	5678	4798	9693	9481	11250	8187	7684	8288	8103	10204	10222	8653	7546	9199
Tff3.5	5333	5599	5708	6195	6238	4351	6267	5968	6752	5760	6029	5387	6853	8096	8486	7827	7381	7983
SHC202	8590	8823	9122	18090	17215	13813	10829	10314	12282	9876	10658	10571	12868	16389	17480	15500	13897	16125
SHC216	11986	12543	13728	26342	25245	20715	15044	14351	16890	14180	13579	14547	17286	23611	23111	21794	19078	22682

## Sheet: Predicted genes shRNA pool N2a 
	LDA-pred-PCR-rep1_R1_001	LDA-pred-PCR-rep2_R1_001	LDA-pred-PCR-rep3_R1_001	LDA-pred-cell-line-passage0-rep1_R1_001	LDA-pred-cell-line-passage0-rep2_R1_001	LDA-pred-cell-line-passage0-rep3_R1_001	LDA-pred-cell-line-passage1-rep1_R1_001	LDA-pred-cell-line-passage1-rep2_R1_001	LDA-pred-cell-line-passage1-rep3_R1_001	LDA-pred-cell-line-passage2-rep1_R1_001	LDA-pred-cell-line-passage2-rep2_R1_001	LDA-pred-cell-line-passage2-rep3_R1_001	LDA-pred-cell-line-passage3-rep1_R1_001	LDA-pred-cell-line-passage3-rep2_R1_001	LDA-pred-cell-line-passage3-rep3_R1_001	LDA-pred-cell-line-passage4-rep1_R1_001	LDA-pred-cell-line-passage4-rep2_R1_001	LDA-pred-cell-line-passage4-rep3_R1_001	LDA-pred-cell-line-passage5-rep1_R1_001	LDA-pred-cell-line-passage5-rep2_R1_001	LDA-pred-cell-line-passage5-rep3_R1_001
Actl7b.1	3213	2752	2918	4173	3651	3772	3352	3594	3614	3474	4084	3446	1337	1497	2424	2110	3088	655	1329	1906	3831
Actl7b.2	5190	4692	5030	6285	5364	5719	4306	4620	4686	3873	4766	4440	1622	2051	2798	2944	4076	993	1528	2747	4669
Actl7b.3	3077	2690	2924	3605	3254	3247	2628	2718	2675	2383	2930	2698	1264	1334	2039	1876	2626	763	1120	1733	3320
Actl7b.4	7629	6271	6841	7917	6523	6637	7229	7613	7235	8132	8435	7381	3083	3830	5599	5737	7365	1706	3025	4997	9256
Actl7b.5	5567	4723	5106	5879	4940	5007	5163	5543	5272	5684	6188	5257	2197	2596	3971	3873	5330	1032	2193	3327	6572
Alpi.1	716	484	547	1116	957	950	1055	1117	1168	1161	1342	1077	441	577	745	424	1181	257	410	786	1172
Alpi.2	2205	1854	2027	2673	2465	2492	2092	2248	2217	1958	2463	2144	856	914	1393	1276	2032	427	788	1254	2175
Alpi.3	4434	3805	4086	5851	4922	4988	4557	4993	4872	4613	5484	4992	1908	2592	3439	3727	4522	1276	1764	3248	5586
Alpi.4	3327	2499	2664	3573	3040	3213	3304	3460	3440	3240	3850	3318	1536	1868	2591	1533	3460	946	1412	2214	4011
Alpi.5	1534	1427	1490	1924	1683	1723	1499	1515	1587	1353	1793	1402	443	664	901	843	1288	304	380	865	1435
Crisp2.1	4914	4174	4567	6389	5708	5709	5232	5719	5529	5087	6374	5020	2134	2524	3315	3147	4825	1320	1991	3050	5397
Crisp2.2	7185	6268	6907	9482	8436	8494	6457	6901	6944	6015	7483	6905	2599	3528	4789	4377	6833	1327	2549	4599	7683
Crisp2.3	3143	2492	2682	3323	2768	2816	3539	3639	3508	3939	4192	3575	1533	1859	2451	2383	3439	916	1773	2665	4359
Gsg1.1	4121	3141	3474	3639	3120	3226	3324	3570	3546	3435	3957	3719	1529	1975	2190	2405	3426	821	1473	2487	3580
Gsg1.2	1873	1459	1541	2124	1802	1951	1643	1724	1665	1596	2041	1790	619	830	1299	1225	1597	454	604	1140	2093
Gsg1.3	2558	1795	2044	2904	2477	2491	2774	2908	2972	2928	3184	2987	1189	1400	2112	1953	2816	660	1139	1782	3392
Gsg1.4	2362	1821	1911	2547	2054	2217	2329	2488	2428	2531	2844	2478	1136	1248	1835	1581	2568	626	1086	1603	2848
Gsg1.5	5436	3998	4621	6425	5242	5560	6161	6514	6440	6013	6949	6006	2184	3138	3949	3371	5278	1381	1886	3905	6561
Gstm5.1	3625	2847	3091	4770	4064	4303	3794	3941	3947	3984	4553	3933	1551	2133	3045	2848	3789	1221	1499	2641	4870
Gstm5.2	1902	1595	1859	2470	2221	2251	2004	2117	2086	1835	2328	2088	901	877	1444	1441	1940	418	892	1178	2375
Gstm5.3	4366	3768	3972	5104	4348	4436	4202	4239	4332	4391	5023	4482	1987	2170	3112	2887	4170	1196	1887	2954	5025
Gstm5.4	3167	2562	2687	3554	3102	3140	3526	3632	3588	3593	4262	3603	1244	1847	2376	2045	3388	741	1174	2282	3872
Gstm5.5	4495	3564	3833	5049	4338	4506	5245	5415	5351	5357	6235	5222	2084	2701	3512	2966	4968	1057	1912	3364	5685
Hrasls5.1	3842	2843	3162	3120	2325	2588	3542	4068	3732	3814	4110	3155	1355	1820	2236	2312	3366	622	1318	2226	3746
Hrasls5.2	1869	1376	1498	1206	929	1054	1234	1422	1304	1440	1413	1242	504	703	1107	781	1447	470	512	878	1789
Hrasls5.3	297	230	219	281	208	198	310	365	354	389	388	310	117	213	237	178	361	40	99	298	389
Hrasls5.4	922	558	709	677	441	514	1030	1075	948	1377	1188	867	401	533	846	700	943	283	399	725	1422
Hrasls5.5	668	505	604	601	449	515	644	691	746	726	777	574	230	321	609	496	578	88	196	479	897
Mea1.1	1743	1256	1438	1290	937	1094	1631	1744	1608	2202	1798	1409	883	923	1269	969	1562	531	837	1163	2034
Mea1.2	193	120	129	182	112	114	222	253	218	329	244	230	91	93	177	45	229	66	106	148	249
Mea1.3	866	594	693	675	545	549	661	780	731	785	816	686	320	268	475	514	826	202	304	355	786
Mea1.4	2228	1929	2088	1776	1524	1602	1563	1877	1670	1575	1812	1437	617	733	1143	1059	1414	327	578	937	1866
Mea1.5	70	29	30	50	26	33	72	90	64	104	86	78	64	38	88	76	131	0	41	55	157
Pgam2.1	1528	1041	1224	985	750	748	1322	1592	1404	1690	1498	1105	622	701	1005	942	1385	375	719	925	1601
Pgam2.2	2276	1272	1447	1203	781	866	2179	2370	2218	2911	2458	1751	1009	1158	1579	1411	1872	667	1077	1483	2481
Pgam2.3	212	123	140	137	81	102	183	192	177	273	200	146	77	111	185	155	142	24	86	122	328
Pgam2.4	1434	987	1132	801	510	587	996	1064	944	1505	1029	753	569	571	936	638	948	224	596	791	1537
Pgam2.5	494	380	422	327	266	289	302	340	339	302	359	283	125	197	121	460	336	5	148	258	216
Pgam2.6	2404	1765	1889	1488	1251	1310	1641	1860	1777	1718	1907	1620	722	745	1080	863	1516	437	693	1029	1721
Pgam2.7	372	172	234	253	127	175	477	542	406	741	487	306	299	233	388	265	404	67	301	319	611
Pola1.1	3955	3029	3160	4523	4000	4049	3544	3815	3630	3600	4180	3789	1636	1735	2298	2036	3706	954	1637	2444	3880
Pola1.2	4457	3627	4079	5481	4807	4858	4293	4429	4521	4266	5147	4624	1589	2232	3115	2450	4300	830	1550	2897	4882
Pola1.3	2949	2381	2588	4159	3614	3631	4131	4049	4113	4052	5021	3938	1634	1850	2672	2337	3530	818	1524	2326	4240
Pola1.4	118	98	122	146	127	140	191	145	162	179	195	160	87	73	112	117	168	41	95	76	217
Pola1.5	1913	1471	1695	2803	2518	2509	2289	2328	2395	2187	2565	2276	794	1128	1620	1113	2056	619	696	1345	2559
Rfc4.1	3376	2681	2944	4199	3562	3599	4054	4092	4025	4084	4827	3890	2007	2145	2795	2361	4141	845	1798	2704	4489
Rfc4.2	968	801	944	1119	851	943	911	979	910	1013	1069	924	411	400	720	551	960	280	490	685	1350
Rfc4.3	3218	2445	2725	3601	2818	3039	3614	3833	3605	4464	4198	3484	1757	1891	2892	2002	3935	844	1740	2322	4633
Rfc4.4	4817	3945	4229	6002	5348	5132	4960	5466	5225	4852	5659	4493	1473	2135	3345	2680	4205	1258	1409	2776	5470
Rfc4.5	6490	5758	6109	8001	7333	7076	7108	7655	7497	6696	8115	6644	2612	3406	3786	3755	6468	1299	2419	4270	6326
Sfi1.1	1050	782	886	869	591	674	949	1119	998	1313	1182	921	492	531	935	699	975	175	450	688	1483
Sfi1.2	265	204	219	207	194	167	152	169	174	141	155	140	20	48	99	94	159	47	27	58	164
Sfi1.3	790	622	664	634	470	502	531	628	566	567	632	478	168	337	302	469	485	32	155	368	461
Sfi1.4	1133	817	907	605	480	489	635	693	609	800	742	677	292	257	485	347	659	236	323	378	839
Sfi1.5	827	534	583	518	313	378	622	686	595	861	681	563	349	486	551	774	756	198	345	561	993
Spa17.1	2660	2218	2532	2279	2031	2118	2067	2330	2204	2193	2398	2031	853	1037	1418	1116	1735	472	786	1282	2238
Spa17.2	593	420	469	554	423	455	588	732	648	735	748	576	254	353	592	377	602	202	267	468	835
Spa17.3	835	544	601	446	307	354	594	627	603	688	703	518	237	349	418	371	476	140	234	439	609
Spa17.4	2973	1969	2265	2007	1612	1830	1708	2096	1883	1922	2080	1932	873	1028	1645	1499	2042	600	933	1327	2523
Spa17.5	2245	1736	1941	1791	1511	1618	1695	2045	1811	1756	2035	1764	649	772	1072	656	1530	368	662	1051	1780
Spata4.1	906	692	784	1526	1150	1210	1593	1578	1476	1822	1695	1339	684	638	983	1132	1486	302	644	875	1585
Spata4.2	3427	2775	3124	4390	3828	3925	3359	3699	3705	3455	3887	3438	1500	1765	2834	2392	3697	837	1501	2256	4440
Spata4.3	5259	4583	4873	7109	6217	6393	5170	5582	5574	4792	5949	5045	1812	2552	3426	2808	4796	1231	1709	3174	5562
Spata4.4	4629	4010	4307	6098	5710	5812	3842	4359	4433	3552	4315	3873	1739	1880	2666	1981	3411	859	1580	2417	4301
Tcp1.1	1187	866	993	1405	1233	1283	1148	1203	1279	1237	1360	1186	511	697	705	803	1270	430	543	858	1162
Tcp1.2	1679	1371	1515	2046	1861	1797	1857	2050	1887	1746	2023	1742	866	751	1188	843	1400	436	769	991	1824
Tcp1.3	3924	3302	3623	4405	4057	4016	3120	3407	3515	3020	3668	3438	1296	1579	2454	2285	3217	738	1290	2171	3848
Tcp1.4	2568	2032	2214	3477	3197	3132	2459	2709	2581	2182	2847	2649	987	1224	1784	1776	2570	399	911	1611	2925
Tcp1.5	3961	3201	3649	5840	5180	5113	4326	4603	4628	4127	5054	4265	1497	2151	2927	2197	3692	1037	1404	2637	4541
Tcp11.1	2219	1884	1998	3059	2847	2822	2578	2792	2739	2380	3054	2269	805	1094	1364	1174	1853	503	705	1382	2118
Tcp11.2	3018	2440	2620	4264	3775	3746	3832	3977	3772	3791	4171	3625	1254	1735	2467	1995	2989	859	1177	2221	4039
Tcp11.3	5949	5424	5703	6689	6269	6369	5293	5848	5933	4832	6070	4930	1738	2225	3437	2960	4274	1462	1617	2933	5553
Tcp11.4	3250	2728	2969	4332	3742	3844	4047	4055	4031	3883	4517	3768	1341	1834	2637	2130	3443	864	1304	2567	4128
Tcp11.5	1184	804	982	1969	1477	1545	1974	1941	1897	2448	2126	1820	966	949	1526	1406	2258	477	847	1094	2582
4933411K16Rik.1	1031	809	890	738	602	673	1061	1148	1066	1115	1200	896	345	410	535	523	843	146	332	513	844
4933411K16Rik.2	1591	1170	1266	1137	880	1022	1122	1306	1138	1299	1311	1125	565	690	813	799	1242	416	548	910	1330
4933411K16Rik.3	2924	2129	2409	1644	1322	1404	1552	1876	1661	1860	1958	1645	768	876	1382	768	1946	592	849	1134	2122
4933411K16Rik.4	321	197	236	255	208	216	293	340	314	403	341	286	196	161	348	160	463	31	183	248	540
4933411K16Rik.5	795	484	606	448	311	332	592	646	580	710	646	503	272	282	560	569	594	183	283	431	924
Klhdc3.1	2631	1990	2189	3430	2897	2810	3279	3456	3426	3624	3829	3130	1389	1755	2216	2047	3211	676	1341	2272	3583
Klhdc3.2	4268	3185	3402	4540	3878	3995	4802	4832	4775	5075	5382	4346	1818	2138	3037	3088	4522	1155	1760	2595	4908
Klhdc3.3	1207	941	1005	1380	1110	1147	1267	1319	1285	1286	1487	1290	492	705	989	614	1204	340	423	917	1564
Klhdc3.4	3308	2463	2829	3957	3154	3403	4188	4349	4063	5129	4814	3628	2095	2086	3003	2966	3760	791	2224	2780	4876
Klhdc3.5	2344	1718	1989	2969	2670	2647	3331	3329	3316	3549	3879	3011	1373	1478	2243	1254	3077	633	1357	2011	3565
Klhdc3.6	2122	1545	1721	2520	1977	2137	2282	2312	2375	2653	2709	2518	1228	1370	1885	1844	2654	426	1153	1819	2965
Ldhal6b.1	2525	2022	2156	3266	3002	2896	2562	2846	2879	2332	2881	2317	830	1065	1638	1380	2012	566	782	1352	2634
Ldhal6b.2	5408	4911	5015	7381	7009	6700	5299	5899	5634	4579	6090	4693	1957	2297	2911	2309	4527	947	1888	2864	4744
Ldhal6b.3	310	230	215	447	335	352	441	426	447	479	561	417	208	211	208	419	416	143	198	272	339
Ldhal6b.4	2012	1619	1670	2773	2228	2271	2813	2912	2886	3050	3108	2405	1191	1183	1674	2078	2363	398	1026	1501	2583
Ldhal6b.5	1526	1097	1256	2006	1641	1600	2427	2358	2389	2536	2705	2076	842	931	1289	1236	2004	418	819	1225	2146
Ldhal6b.6	1554	1003	1264	2495	2151	2269	2732	2779	2674	2842	3204	2725	1038	1414	1951	1843	2663	811	1053	1831	3226
Phf7.1	4007	3400	3790	4887	4289	4308	4203	4387	4309	4200	4823	4000	1693	1805	3174	2695	3768	897	1693	2259	5198
Phf7.2	4457	3606	3922	5370	4840	5021	3903	4139	4207	3837	4622	4374	1510	2025	3145	2823	4051	665	1457	2551	5052
Phf7.3	429	388	433	561	499	536	467	485	525	443	555	475	246	222	266	354	379	119	235	294	426
Phf7.4	3220	2748	2871	4337	3858	3781	3639	3785	3873	3730	4361	3571	1322	1659	2468	2212	3648	649	1398	2203	4025
Phf7.5	3401	2946	3057	4443	3779	3929	3642	3871	3848	3771	4402	3833	1228	2187	2910	2245	3927	840	1219	2873	4680
Phkg2.1	3921	3025	3331	3440	3067	2989	3677	3748	3625	3872	4359	3505	1401	1845	2913	2379	3543	921	1469	2537	5019
Phkg2.2	8655	7900	8306	10911	10337	10019	7852	8396	8533	6870	8661	7418	2604	3417	4595	3733	6802	1489	2432	4433	7310
Phkg2.3	7399	6348	6859	9087	8305	8159	7256	7876	7710	7222	8701	7059	2985	3537	4966	3706	6604	1520	2773	4517	7697
Phkg2.4	552	448	496	592	577	602	705	739	692	771	842	640	212	326	472	587	733	107	220	456	742
Phkg2.5	1168	754	885	1028	699	773	1229	1152	1098	1538	1225	938	418	749	923	627	1152	236	497	1013	1615
Rfc2.1	2500	2090	2202	3456	3090	3065	3359	3437	3331	3627	3928	3335	1227	1613	2101	2021	3158	858	1278	2076	3500
Rfc2.2	1601	1275	1395	2282	1900	1934	2235	2384	2262	2425	2526	2239	771	1106	1355	1379	2199	584	708	1342	2323
Rfc2.3	3890	3041	3363	4570	4059	4013	4136	4184	4236	4351	4905	4302	1823	2422	3160	2537	4074	1085	1783	3024	5107
Rfc2.4	1361	1029	1083	1471	1291	1349	1291	1394	1413	1171	1462	1222	371	485	892	685	1136	281	398	608	1498
Rfc2.5	2544	1901	2169	3278	2687	2805	3817	3799	3695	4201	4669	3630	1537	1734	2559	2832	3029	727	1511	2292	4406
Rrm1.1	2930	2353	2566	3386	2953	3197	2547	2706	2793	2653	3068	2862	1190	1488	2206	1878	2783	683	1102	1978	3764
Rrm1.2	1466	1104	1200	1565	1287	1342	1671	1684	1657	1867	1888	1514	693	938	1386	930	1710	411	709	1259	2140
Rrm1.3	1834	1314	1565	1925	1521	1705	1980	1952	1971	2181	2297	1992	777	1157	1579	1152	2009	465	790	1440	2520
Rrm1.4	2033	1384	1572	2424	1957	2077	2028	2091	2050	2464	2320	2132	1273	1489	1603	1576	2325	363	1133	1825	2612
Rrm1.5	4283	3794	4145	6118	5881	5663	4368	4817	4665	3921	4975	4191	1567	2031	2736	2735	3770	948	1504	2642	4432
Spz1.1	2766	2131	2346	2891	2368	2496	2518	2654	2635	2686	2950	2669	1306	1442	2118	1725	2775	747	1240	1781	3411
Spz1.2	2204	1609	1754	1952	1580	1743	1741	1783	1783	1892	2021	1795	831	839	1334	1172	2023	266	1085	1448	2830
Spz1.3	1057	798	890	1230	1000	1138	1236	1220	1207	1392	1472	1346	647	545	995	1127	1321	187	635	821	1596
Spz1.4	5504	4630	5117	5878	5105	5169	4385	4603	4621	4278	5041	4784	2013	2438	3194	3106	4775	1079	2090	3224	5301
Spz1.5	3344	2540	2841	3374	2815	2849	3223	3294	3323	3463	3720	3293	1362	1699	2379	2528	3039	764	1344	2350	3749
Taf9.1	1740	1248	1420	964	713	815	1422	1650	1561	1877	1615	1242	529	639	1130	805	1502	306	553	855	1763
Taf9.2	378	217	267	302	214	272	499	567	529	771	608	501	458	316	564	393	681	263	413	358	856
Taf9.3	2821	1952	2063	1519	1153	1188	1948	2436	2134	2283	2397	1895	907	1102	1278	1103	1973	326	972	1303	2144
Taf9.4	127	68	83	155	77	120	248	255	216	435	235	140	98	131	242	260	165	99	125	176	423
Taf9.5	5133	3635	3990	2566	2024	2102	2617	2891	2694	2925	3105	2868	1081	1362	2024	1718	2748	740	1382	2135	3847
Ugt1a1.1	3101	2730	3045	4341	3886	3861	3646	3804	3725	3542	4119	3446	1105	1652	2347	2153	3009	743	1044	2121	3928
Ugt1a1.2	7353	6819	7124	8536	7744	7962	6413	6970	6855	6060	7564	6610	2694	3060	4658	3984	6006	1313	2520	3966	7459
Ugt1a1.3	547	379	365	711	484	568	939	894	914	1210	1002	758	290	488	571	479	920	135	245	600	957
Ugt1a1.4	385	242	296	441	322	351	440	415	456	604	508	364	240	209	397	353	526	164	213	311	646
Ugt1a1.5	4756	4027	4307	6497	6092	5987	5492	5680	5785	5262	6434	5138	1912	2110	3215	2334	4663	1185	1801	2900	5061
Zmynd10.1	1319	804	947	675	438	479	981	1111	1071	1367	1207	934	474	568	933	902	1035	445	411	732	1458
Zmynd10.2	45	32	41	13	14	22	20	20	19	27	22	19	2	15	22	1	41	17	11	23	41
Zmynd10.3	46	28	19	5	6	6	11	17	10	7	9	5	3	2	6	61	13	1	2	9	15
Zmynd10.4	4288	3260	3669	3039	2416	2605	3289	3881	3478	3682	3776	3125	1537	1732	1945	2164	3154	868	1543	2329	3207
Apoc4.1	1634	1061	1155	887	567	677	1099	1342	1164	1355	1297	1098	427	594	896	1052	1356	297	542	787	1421
Apoc4.2	2582	1857	2072	1714	1255	1375	1982	2258	1991	2335	2299	1963	949	1072	1544	1338	2086	644	960	1345	2634
Apoc4.3	488	277	356	483	320	346	826	839	768	1321	829	530	359	378	741	773	766	159	329	533	1202
Apoc4.4	273	163	220	176	128	125	239	264	221	274	271	221	127	104	152	93	176	31	92	149	260
Apoc4.5	4866	3599	3980	2090	1630	1717	2159	2482	2240	2185	2667	1955	863	1058	1357	1171	1923	415	1484	2561	4248
Syt4.1	6415	4313	4836	4250	3469	3630	4655	5424	5042	5394	5678	4659	2191	2610	3758	3358	4980	1561	2060	3362	6101
Syt4.2	2051	1454	1605	1794	1303	1412	2099	2433	2173	2704	2481	1908	976	1000	1680	1162	2075	658	1045	1215	2703
Syt4.3	3872	2778	3012	2460	2011	2104	2666	3288	2858	2990	3174	2717	1251	1417	2201	1826	3095	627	1195	1868	3329
Tff3.1	1482	885	1084	1329	892	1056	1599	1799	1624	1992	2002	1676	860	919	1514	1269	1879	374	914	1156	2454
Tff3.2	1939	1271	1412	1074	804	892	1540	1735	1672	1801	1884	1417	831	684	1215	1215	1601	259	739	854	2067
Tff3.3	4279	2447	3094	2021	1294	1441	2791	3255	2799	3704	3289	2602	1662	1685	2379	2167	3203	848	1751	2169	3783
Tff3.4	5108	3976	4459	3243	2419	2672	2900	3479	3158	3184	3567	3196	1699	2076	2782	2255	3369	1079	1620	2533	4290
Tff3.5	3954	2759	3069	2071	1453	1644	2340	2771	2456	2977	2958	2348	1277	1434	1899	1737	2778	730	1281	1974	3137
SHC202	6025	4783	5339	4902	3965	4063	4355	4970	4605	4715	5179	4476	1985	2399	3038	2831	4464	1291	1819	3133	5009
SHC216	9206	6349	7130	7717	6675	6781	7311	8376	7859	7951	8542	7350	3116	3911	5429	3556	7626	2108	2902	4761	8884
